# Supplementary material for: Going upstream – an umbrella review of the macroeconomic determinants of health and health inequalities
Source: BMC Public Health. 2019 Dec 17;19:1678. doi: 10.1186/s12889-019-7895-6 (PMC6915896; doi:10.1186/s12889-019-7895-6)
Supplement: Supplementary file 5 — Additional file 5. Table of included papers. [file 12889_2019_7895_MOESM5_ESM.xlsx]

## Sheet: Sheet1
Category	ID	Author	Year	Determinant/ intervention	Health impacts	Health inequalities impacts	AMSTAR 2	Quality and methods of underlying evidence	Context
Production, Consumtion and Distribution	E5	Adjaye-Gbewonyo and Kawachi	2012	Income inequality	N/A	Most studies show that relative deprivation using the Yitzhaki index is associated with worse mental health, all-cause mortality, self-rated health, and other physical health outcomes such as birth outcomes, functional disability	Critically low	Heterogeneity, quality not systematically appraised.	Majority high income countries
Labour	11102	Aitken et al.	2015	Paid maternity leave	Studies at policy level found no association or suggested a negative association between maternal health and paid maternity leave, though individual level studies suggested a positive effect	As per health impacts	Moderate	Cross-sectional, repeat cross-sectional and cohort studies. Variable quality.	High income countries
Market Regulation	2145	Alagiyawanna et al.	2015	Food and drink taxes and subsidies	Limited evidence around end health outcomes, possibly due to low level of taxation and possible substitution	N/A	Critically low	Mostly cross-sectional studies with varying design, mostly weak to moderate quality	High and middle income countries
Production, Consumtion and Distribution	12538	Baade et al..	2015	Large area socioeconomic status	N/A	highlight a study that showed a paradoxical association of high prostate cancer mortality in small deprived areas with a negative association with county level affluence	Critically low	No formal assessment	Mainly developed countries
Multiple	14497	Bambra et al.	2010	Work environment interventions	Privatisation led to job insecurity and unemployment leading to mental health and some physical health adverse impacts, safety regulations in construction industry may be associated with lower fall injury rates. Lack of evidence around macroeconomic factors.	Privatisation had greater impacts on clerical and administrative staff	Critically low	Quality of reviews not discussed	Developed countries
Market Regulation	6738	Barlow et al.	2017	Regional Trade agreements	Higher cardiovascular disease incidence, mixed evidence around infant mortality, life expectancy and tuberculosis incidence	N/A	Critically low	Majority moderate quality, mostly Interrupted Time Series	Mostly Low and Middle Income Countries
Approaches to Economy	E2	Barnish et al.	2018	Political tradition	Positive association between left-of-centre orientation and improved health outcomes	Positive association between presence of a welfare state (variously defined) and reductions in health inequalities	Critically low	Heterogeneity in study design and outcomes considered. Broad and ill-defined exposure categories and no assessment of strength of associations is given. Vulnerable to publication bias.	High-, middle- and low-income countries
Approaches to Economy	15367	Beckfield and Krieger	2009	Political traditions Political/economic transitions	N/A	Worsening inequality in health outcomes (particularly infant and child mortality) following transitions from planned to free market political economies; weak association between type of welfare state and health inequalities	Critically low	Quality assessment not conducted, mostly cross-sectional studies	High-, middle- and low-income countries
Approaches to Economy	13541	Bergqvist et al.	2013	Welfare regime	Inconsistent relationship between welfare regime type and health outcomes.	N/A	Critically low	Publication bias (reflected in emphasis on regime approach to welfarism in papers reviewed); heterogeneity in study designs	"Industrial countries including East Asia"
Balance between public, private and third sectors	12308	Black et al.	2012	Food subsidies	Small increase in mean birthweight among children born to mothers who were food subsidy programme participants.	N/A	Low	Reliance on non-randomised studies increases risk of selection bias; some risk of bias in a majority of the RCTs included. Meta-analysis of results was not possible due to heterogeneity in included studies.	High income
Market Regulation	5119	Boniface et al.	2017	Minimum Unit Pricing	Reduced harm from alcohol	N/A	Low	Modelling and cross sectional studies, mostly strong and moderate evidence	Mostly high income countries
Multiple	3754	Borrell et al.	2014	Macrosocial policies to influence women's health	Evidence of an association between the “dual-earner policy model” and positive maternal outcomes although this was in the context of other gender inequalities in health. Also	Gender related effects as per health impacts	Critically low	Quality not discussed, mixture of cross-sectional and longitudinal studies	High income countries
Approaches to Economy	E3	Brennenstuhl et al.	2012	Welfare regime	Inconsistent relationship between welfare regime type and health outcomes.	Inconsistent relationship between welfare regime type and health inequalities	Critically low	Publication bias; quality assessment of included papers not performed	Predominantly high income, industrialised nations
Market Regulation	15838	Brown et al.	2014	Tobacco tax and controlled advertising	Did not differentiate between smoking consumption outcomes and end health outcomes	Did not differentiate between smoking consumption outcomes and end health outcomes; mostly pro-equity impact of taxation and neutral equity impact of advertising restriction	High	Mostly observational studies including cohort and cross-sectional, some intervention studies.	Wide range of countries including Europe, USA, New Zealand and Russia
Market Regulation	3380	Burns et al.	2016	International Trade	Overall positive association between higher levels of trade, Foreign Direct Investment or globalisation scores and population health but some risks such as communicable diseases, pollution & insecure contracts	N/A	Critically low	Mostly moderate to high quality, including country and international panel analyses	Global / Low and Middle Income Coutnries
Production, Consumtion and Distribution	14928	Costa et al.	2012	Income inequality	Income inequality (GINI) significantly associated with poor dental outcomes	Impacts on individuals discussed	Critically low	High degree of heterogeneity in study quality and socioeconomic indicators used	Any
Supply of Money, Finance and Loans	4038	de Goeij et al.	2015	Economic crisis since 1990	Conflicting findings - possible increase in alcohol consumption associated with psychological distress and worse health outcomes; also possible decrease in alcohol consumption due to budget constraints and therefore decreasing alcohol related harm	Possible that drinking to cope with stress more prevalent in men, people who are divorced and those with low educational status whilst income pathway affects whole population - thus possible worsening of health inequalities	Low	Lack of individual longitudinal data which limits causality conclusions	Middle and high income countries
Supply of Money, Finance and Loans	9010	Downing	2016	Housing foreclosure crises and affordability at population level	Suggested impact on mental health but conflicting findings around suicide. Most studies reported an increase in violent behaviour but mixed around violence targeted at children. Evidence suggestive of physical health impacts including premature mortality but inconclusive.	Areas with high rates of housing foreclosures and unaffordable housing likely to be affected by other issues; potential for compound effect.	Low	Quality considered but not discussed, wide range of methods including multilevel studies	Mostly United States with some studies in Europe
Balance between public, private and third sectors	11706	Egan et al.	2007	Privatisation	Modest evidence of a decline in psycho-social wellbeing among employees following privatisation; inconsistent evidence against other health outcomes.	Clerical workers more affected	Low	Cited studies vulnerable to confounding effect of secular trends. Baseline data often not available.	High income
Market Regulation	6798	Elder et al.	2010	Alcohol taxes	Decreases in related harm, at least 10% tax recommended	N/A	High	Interrupted time series and panel analyses meeting minimum standards for community guide	High income countries
Market Regulation	1254	Eyles et al.	2012	Food pricing strategies	Taxes mostly pro-health but higher quality studies showed adverse NCD outcomes due to substitution. Several studies suggested food subsidies would reduce NCDs. Taxes and subsidies used together found to have positive impact.	Majority of studies suggested pro-equity impacts	Critically low	Modelling studies, majority low to moderate quality	High income countries
Market Regulation	1860	Faber et al.	2017	Tobacco tax	Meta-analysis not possible for taxation, mostly positive but mixed effects. Out of five studies: two studies showed reductions in preterm births, two studies found no changes in very low birthweight, two studies showed decrease in infant mortality but one study showed increase in fetal deaths, one study showed increase in paediatric asthma.	Reduced rates of preterm births among mothers with low education and black mothers	Moderate	Low to moderate risk of bias. RCTs, Controlled trials, Interrupted Time Series and Controlled before-and-after studies	High income countries
Supply of Money, Finance and Loans	1884	Falagas et al.	2009	Economic crisis of <10 years duration	Most studies show increase in all-cause, cardiovascular, respiratory, hepatic, homicide, suicide and infant mortality but decrease in mortality due to transport accidents	Greater effects on populations at lower financial level at baseline	Critically low	Observational. No consideration of bias but accuracy of data questioned.	Low to middle income countries
Multiple	14147	Galvao et al.	2016	Interventions that promote sustainable development	Review finds support for population level interventions such as (1) agriculture interventions including a reduction in meat production and consumption, output price policies and public distribution system policies, and taxes and subsidies though caution is required around compensatory purchasing (2) employment interventions including occupational health and safety regulations (3) preventing expos…	Mostly unknown. Taxes and subsidies could potentially reduce health inequalities and precarious work creates a gendered pattern of health inequalities.	Moderate	Systematic reviews scored using AMSTAR, varied quality of reviews.	No restriction
Labour	7030	Gibson et al.	2017	Welfare to work initiated at government level	Mixed but likely insiginificant impact on health outcomes over six years. Multiple effect sizes are presented for maternal and child mental and physical health at different time points and it is not possible to provide all of these here.	See health impacts	High	Studies of low to moderate quality	High income countries
Supply of Money, Finance and Loans	15743	Glonti et al.	2015	Resillience to economic crisis	Focused specifically on how characteristics moderated health impacts of crisis.	Mixed results on health outcomes by gender and age. Higher education and income protective. Range of other factors also influence outcomes.	Low	Significant variation in studies including cohort and cross-sectional, most not considering pre-, during and post-crisis. Low-moderate risk of bias	High income countries
Multiple	2852	Hahn et al.	2012	Privatisation or remonopolisation (alcohol retail sales)	Limited evidence suggesting significant association between privatisation and increase in alcohol related harm or remonopolisation and reduction in alcohol related harm.	N/A	High	Range of study types; intervention studies prioritised but panel and cross sectional studies also considered.	High income
Multiple	12753	Herbig et al.	2013	Macro-level employment factors	Decreases in employment rate linked with worse health outcomes including suicide, cardiovascular disease, infectious diseases and homicide though decreases in accidents. Active labour market programmes and welfare systems can mitigate impacts of unemployment.	N/A	Critically low	N/A	N/A
Production, Consumtion and Distribution	1624	Iemmi et al.	2016	National income	No systematic evidence of a relationship between national income levels and suicide rates	N/A	Critically low	Risk of publication bias, no formal quality assessment of included studies	Low- and middle-income countries
Labour	6589	Jin et al.	1997	Population unemployment rate	Positively associated with mortality due to cardiovascular disease though mixed evidence around road traffic accidents	N/A	Critically low	Relevant evidence mostly from time series designs. Complicated by secular trends, time lags and welfare systems	High income countries
Production, Consumtion and Distribution	12944	Julien et al..	2012	County level income inequality	N/A	Related to more depressive symptoms	Critically low	Most cross sectional, limiting causality. Multivariate analyses should control for confounders. Quality not formally assessed.	Majority high income countries
Supply of Money, Finance and Loans	1568	Kentikelenis et al.	2015	Economic crisis, broadly defined including changes to employment and policy responses	See health inequalities impacts	Migrants may be more affected by changes in employment leading to increased risk due to infectious diseases. Limited evidence on end outcomes.	Critically low	Limited by definition issues and lack of data.	Europe
Approaches to Economy	8961	Kim	2017	Welfare regime	Social democratic welfare regimes are associated with improved infant and child mortality, but not with improvements in life expectancy. Conflicting findings regarding GDP threshold.	N/A	Critically low	No assessment study bias and risk of confounding and no attempt to weight findings according to the strength of the underlying study methodology. Range of study types including longitduinal, cross-sectional and cohort.	High income
Multiple	15860	Kim et al.	2012	Welfare state to mitigate precarious work and job insecurity	People living in Scandinavian states less likely to experience negative health outcomes, evidence heterogeneous	Mixed findings around possible gender-based pattern	Critically low	Mostly cross-sectional and longitudinal. Lack of comparison group in many studies, publication bias deemed unlikely but potential reporting bias	High income countries
Production, Consumtion and Distribution	4699	Kondo et al.	2009	Income inequality	Modest adverse effect of income inequality (relative risk for mortality per unit increase in Gini coefficient 1.08 (1.06 to 1.1) and odds ratio for poor self rated health 1.04 (1.02 to 1.06). Effect higher for studies with higher Gini which supports the idea of a threshold beyond which effects appear.	N/A	Critically low	Possible publication bias among cross-sectional studies, significant heterogeneity in studies	Mostly high income countries
Multiple	1472	Lorenc et al.	2013	Tobacco tax and controlled advertising, employment and welfare interventions	N/A	No data found for most areas. Tobacco tax mixed inequalities impacts - reduced inequality by occupation and income but increased by education.	Critically low	Likely publication bias but no quality assessment done. Systematic reviews only.	High income
Production, Consumtion and Distribution	E1	Macinko et al.	2003	Income inequality	Due to variation between studies it is difficult to draw definitive conclusions about the relationship between income inequality and health. Overall, 33 analyses showed statistically significant association between higher income inequality and poorer health outcomes, while 12 studies showed no such relationship and some of the more sophisticated studies show negative findings. There was mixed evi…	Suggests that income inequality has an impact on health inequalities	Critically low	Significant variation in designs, data and unit of analysis. Quality not formally assessed, publication deemed bias likely.	Any
Multiple	16191	Martineau et al.	2013	Regulating alcohol	Clear and consistent evidence that taxation reduces alcohol-related harm. Regulating alcohol availability within areas may reduce harm dependent on surrounding areas and context. Privatisation of government alcohol monopolies found to lead to increased harm.	N/A	Critically low	This is a review of reviews; relevant reviews mostly of high to moderate quality	Mostly high income countries
Production, Consumtion and Distribution	10971	Meijer et al..	2012	Large area socioeconomic status	N/A	When taking into account population demographics larger areas with lower socioeconomic status had a relative risk of mortality 1.10 (95% CI: 1.06-1.15) times that of those with high socioeconomic status.	Low	No evidence of publication bias, studies assessed as high quality with heterogeneity	High income countries
Labour	14579	Milner et al.	2013	Unemployment	Small number of studies mostly showed an increase in suicide from increases in population-level unemployment though insufficient evidence to draw clear conclusions regarding duration over which this effect appears. Meta-analysis conducted for individual level exposures.	Insufficient evidence	Critically low	Relevant findings from ecological studies, differences in exposure measurement	High income countries
Supply of Money, Finance and Loans	4471	Mucci et al.	2016	2008 financial crisis	Increased prevalence of a range of mental health and physical health conditions including mood disorders, anxiety, suicide, diabetes, asthma and cardiovascular disease	Mixed effects by gender and age	Critically low	Low to moderate quality, mostly cross-sectional and self report.	High income countries
Production, Consumtion and Distribution	4911	Ngamaba et al.	2018	Income inequality	Association with subjective wellbeing not statistically significant r = -0.01 (-0.08 to 0.06)	N/A	Critically low	Moderate to high quality, significant variation and majority cross-sectional designs limiting conclusions around causality.	Various settings including high income countries and global studies
Market Regulation	15150	Niebylski et al.	2015	Taxing unhealthy food and subsidising healthy food	Minimum of 10-15% taxation and/or subsidisation preferably used together likely to alter consumption and possibly NCD outcomes though limited evidence for these end outcomes	N/A	Critically low	Range of modelling, experimental and empirical studies, overall moderate quality	High income countries
Balance between public, private and third sectors	E6	O'Campo et al.	2015	Unemployment insurance	Generous unemployment insurance associated with better subjective wellbeing in general population	Generous unemployment insurance mitigates negative impacts of unemployment on subjective wellbeing	Critically low	Not systematically appraised.	Majority high income countries
Production, Consumtion and Distribution	12798	O'Hare et al.	2013	National income	A 10% increase in GDP per capita would result in a 10% decrease in infant mortality (unadjusted pooled elasticity of income on infant mortality of -0.95 (95% CI -1.34 to -0.57))	Relationship between childhood mortality and national income is weaker for low- and high-income countries that it is for middle-income countries.	Critically low	Quality of individual studies not reported. High degree of hetergeneity in included studies.	Low- and middle-income countries
Supply of Money, Finance and Loans	8687	Parmar et al.	2016	2008 financial crisis	Varied by country - majority showed increase in suicide and mental health, conflicting results on self-rated health and mortality	Mental health effects worse in men and unemployed	Low	High risk of bias and ecological fallacy, time lags not adequately considered	Europe
Market Regulation	12518	Patra et al.	2012	Alcohol taxation and pricing	Higher alcohol taxes and pricing associated with lower motor vehicle mortality rates; sexually transmitted disease rates; rapes and robberies; spousal abuse and crime involving young people; premature mortality; suicide; and cirrhosis mortality.	N/A	Critically low	The quality of the data from individual articles was assessed based on the following: comparability of subjects, exposure, outcome measurement, and funding or sponsorship	Mostly high income countries
Balance between public, private and third sectors	2091	Pega et al.	2013	In-work tax credits	No systematic evidence of positive effects on health outcomes.	N/A	Critically low	High risk of bias in included studies which were in any case few in number. Insufficient efforts to control for underlying time trends.	High income (mainly US)
Balance between public, private and third sectors	7540	Pega et al.	2015	Unconditional cash transfers	Clinically significant reductions in the risk of child death among those in receipt of cash transfers.	N/A	Low	Small number of studies, with high risk of selection bias, and for the RCT included - significant risk of contamination of intervention and control groups.	Low- amd middle-income, particularly humanitarian settings
Supply of Money, Finance and Loans	7153	Rajmil et al.	2014	2008 financial crisis	Conflicting results on child mortality - increased in Greece and sub-Saharan Africa but no change in Spain or Canada. Overall increase in non-accidental injury in children. Worse self-rated health in adolescents.	Self-rated health impacts worse in low-income households.	Low	Evidence weak and not specifically designed to analyse impact of economic crisis, average to high risk of bias.	Low and high income countries
Labour	E7	Rivara et al.	2000	Falls protection regulations	intervention group was 2.3- fold more likely to have a reduction in injury claims	N/A	Moderate	Limited evidence around which type of falls. Low quality, ecological study	High income countries
Balance between public, private and third sectors	6483	Roy et al.	2014	Social enterprise as an organisational form	No direct evidence of impact on health outcomes. Limited evidence of strengthening effects on healthy behaviours and social capital which may have health promoting effects over the long-term.	No direct evidence of impact on inequalities, though may reduce marginalisation of vulnerable groups.	Low	Small, qualitative or mixed methods studies with considerable heterogeneity in settings and populations.	High income
Supply of Money, Finance and Loans	12870	Simou and Koutsogeorgou	2014	2008 economic crisis in Greece	Studies suggest that the following have occurred in Greece duing the economic crisis: worsening mental health including depression and suicides, increases in violence rates and homicide, and poorer self rated health.	People who inject drugs suffered an increase in HIV incidence.	Critically low	Limited consideration of causality in underlying evidence. No systematic quality appraisal.	Greece
Production, Consumtion and Distribution	6539	Singh et al.	2016	Income inequalities	Suggests an association between income inequality and oral health outcomes, however specific findings not well described as study focused more on theoretical mechanisms.	N/A	Critically low	Quality assessment not conducted, mostly cross-sectional studies	High and middle income countries
Production, Consumtion and Distribution	1951	Spencer	2004	Income inequality	N/A	Income inequality (various measures) associated with both increased infant mortality rates and low birth weight	Critically low	No formal quality assessment of included studies; high degree of heterogeneity between studies	High income countries
Supply of Money, Finance and Loans	14067	Suhrcke et al.	2011	Economic crisis, broadly defined	Complex evidence base suggesting higher exposure to infectious diseases. Evidence overall suggests an increase in mortality related to communicable disease but some contradictory studies.	Prisoners, migrants and homeless may experience more risks from infectious diseases	Critically low	Heterogeneity in exposures and studies	High and middle income countries
Labour	14274	Suri and Das	2016	Employment in manufacturing sector in India	Comparing 2011 and 1980: Occupational injury incidence has declined to 0.9 per 1000 from 66 per 1000; but 10% of these were fatal compared to 0.2%	Women, children and informal workers likely to face greater impacts	Critically low	Quality not discussed	India
Balance between public, private and third sectors	7228	Thomson et al.	2006	Urban regeneration	Limited evidence of a paradoxical reduction in self-reported wellbeing after the implementation of an urban regeneration programme, and small reductions in overall mortality rates.	N/A	Critically low	High risk of bias and confounding in the design of included studies; underlying time trends not considered in time series analyses.	High income (UK)
Market Regulation	4012	Thow et al.	2010	Food taxes and subsidies	Taxing unhealthy foods and subsidising fruit and vegetables likely to significantly reduce cardiovascular disease incidence	N/A	Critically low	Varied quality, relevant evidence from modelling studies, inconsistent exposures and outcomes	Majority high income countries
Supply of Money, Finance and Loans	7070	Tsai	2015	Population level housing foreclosures	Small number of studies showed worse mental and physical health outcomes.	Insufficient evidence	Critically low	Risk of bias present for most papers with significant heterogeneity. Most were observational, with several longitudinal studies. Potential for poor health as a cause of foreclosures underexplored.	Mostly from United States
Market Regulation	11060	Wagenaar et al.	2010	Alcohol taxes	Meta-analysis suggests that doubling alcohol taxation may be associated with a decrease in alcohol-related mortality by 35%, traffic crash deaths by 11%, sexually transmitted disease by 6%, violence by 2%, and crime by 1.4%.	N/A	Moderate	Significant variation in study design and quality	High income countries
Market Regulation	15766	Wright et al.	2017	Health taxes	Overall positive evidence for taxes on fatty foods and soft drinks and subsidies on healthy foods or a combination of taxes and subsidies, though limited evidence on end health outcomes other than weight and obesity	Likely to be pro-equity	Critically low	Mostly modelling and evaluation studies, no standard critical appraisal conducted	High income countries
