# Supplementary material for: Going upstream – an umbrella review of the macroeconomic determinants of health and health inequalities
Source: BMC Public Health. 2019 Dec 17;19:1678. doi: 10.1186/s12889-019-7895-6 (PMC6915896; doi:10.1186/s12889-019-7895-6)
Supplement: Supplementary file 6 — Additional file 6. Table of papers excluded at full text stage and reasons. [file 12889_2019_7895_MOESM6_ESM.xlsx]

## Sheet: List of FT exclusions
ID	Author	Year	Title	Source	Reason for Exclusion	NB This list includes reviews from electronic searches only
1244	Walsh, D., McCartney, G., Collins, C., Taulbut, M. and Batty, G. D.	2017	History, politics and vulnerability: explaining excess mortality in Scotland and Glasgow	Public health	Methods (Not Systematic Review according to DARE definition, or no research question)
1248	Maimaris, Will B. M. Bchir, Hogan, Helen MSc Mbbs and Lock, Karen PhD	2010	The Impact of Working Beyond Traditional Retirement Ages on Mental Health: Implications for Public Health and Welfare Policy	Public Health Reviews	Intervention/exposure not in scope (e.g. not macroeconomic, or is a mediator)
1301	Kaitelidou, D., Kalogeropoulou, M., Galanis, P., Theodorou, M., Charalambous, G. and Liaropoulos, L.	2014	Impact of economic crisis on the greek health care system and on the population health	Value in Health	Not published in peer reviewed journal
1322	Caraher, Martin and Cowburn, Gill	2005	Taxing food: implications for public health nutrition	Public health nutrition	Outcomes not health or wellbeing
1327	Kim, I. H., Muntaner, C., Vahid Shahidi, F., Vives, A., Vanroelen, C. and Benach, J.		Welfare states, flexible employment, and health: A critical review	Health Policy	Duplicate
1401	Kuerbis, Alexis and Sacco, Paul	2012	The impact of retirement on the drinking patterns of older adults: a review	Addictive behaviors	Outcomes not health or wellbeing
1434	Minis, Marie-Antoinette, Heerkens, Yvonne, Engels, Josephine, Oostendorp, Rob and van Engelen, Baziel	2009	Classification of employment factors according to the International Classification of Functioning, Disability and Health in patients with neuromuscular diseases: A systematic review	Disability and Rehabilitation	Intervention/exposure not in scope (e.g. not macroeconomic, or is a mediator)
1445	Faden, Laura, Vialle-Valentin, Catherine, Ross-Degnan, Dennis and Wagner, Anita	2011	Active pharmaceutical management strategies of health insurance systems to improve cost-effective use of medicines in low- and middle-income countries: A systematic review of current evidence	Health Policy	Outcomes not health or wellbeing
1456	Dittmar, Helga, Bond, Rod, Hurst, Megan and Kasser, Tim	2014	The relationship between materialism and personal well-being: A meta-analysis	Journal of Personality and Social Psychology	Intervention/exposure not in scope (e.g. not macroeconomic, or is a mediator)
1459	Dias, E. C., de Oliveira, R. P., Machado, J. H., Minayo-Gomez, C., Perez, M. A. G., Hoefel, M. G. L. and Santana, V. S.	2011	Employment conditions and health inequities: A case study of Brazil	Cadernos de Saude Publica	Methods (Not Systematic Review according to DARE definition, or no research question)
1474	Azpiazu, Daniel and Bonofiglio, Nicolas	2008	La mercantilizacion del agua en Argentina. (The Commercialization of Water: The Privatization Experience in Argentina. With English summary.)	Comercio Exterior	Language not English
1517	Isaacs, David	2012	For the love of labour	Journal of Paediatrics and Child Health	Methods (Not Systematic Review according to DARE definition, or no research question)
1564	Wilson, N. A. and Thomson, G. W.	2005	Tobacco tax as a health protecting policy: A brief review of the New Zealand evidence	New Zealand Medical Journal	Outcomes not health or wellbeing
1746	Oremus, M., Tarride, J. E., Raina, P. and Clayton, N.	2009	Canadians' willingness to pay for Alzheimer's disease medications: Preliminary results of a study of the general public	Alzheimer's and Dementia	Methods (Not Systematic Review according to DARE definition, or no research question)
1857	Florou, X. and Chania, M.	2017	The impact of the economic crisis on hypertension in children	Journal of Hypertension	Not published in peer reviewed journal
1981	Thow, A. M., Downs, S. and Jan, S.	2014	A systematic review of the effectiveness of food taxes and subsidies to improve diets: understanding the recent evidence (Provisional abstract)	Database of Abstracts of Reviews of Effects	Not published in peer reviewed journal
2101	Chambers, S. A., Freeman, R., Anderson, A. S. and MacGillivray, S.	2015	Reducing the volume, exposure and negative impacts of advertising for foods high in fat, sugar and salt to children: A systematic review of the evidence from statutory and self-regulatory actions and educational measures	Preventive Medicine	Outcomes not health or wellbeing
2239	Gunasekara, Fiona Imlach, Carter, Kristie N., Crampton, Peter and Blakely, Tony	2013	Income and individual deprivation as predictors of health over time	International Journal of Public Health	Methods (Not Systematic Review according to DARE definition, or no research question)
2256	LaMontagne, Anthony D., Keegel, Tessa, Vallance, Deborah, Ostry, Aleck and Wolfe, Rory	2008	Job strain - attributable depression in a sample of working Australians: assessing the contribution to health inequalities	BMC public health	Methods (Not Systematic Review according to DARE definition, or no research question)
2281	Kar, S. B., Pascual, C. A. and Chickering, K. L.	1999	Empowerment of women for health promotion: a meta-analysis	Social science & medicine (1982)	Methods (Not Systematic Review according to DARE definition, or no research question)
2334	Ioannou, A., Mechili, A., Kolokathi, A. and Diomidous, M.	2013	Impacts of globalization in health	Studies in Health Technology and Informatics	Not published in peer reviewed journal
2388	Schroer, S., Haupt, J. and Pieper, C.	2014	Evidence-based lifestyle interventions in the workplace-an overview	Occupational Medicine	Intervention/exposure not in scope (e.g. not macroeconomic, or is a mediator)
2476	Vos, A. A., Posthumus, A. G., Bonsel, G. J., Steegers, E. A. P. and Denktas, S.	2013	Deprived neighbourhoods and adverse pregnancy outcomes: A ssystematic review and meta-analysis of observational studies	Reproductive Sciences	Not published in peer reviewed journal
2488	Cornelsen, Laura, Green, Rosemary, Turner, Rachel, Dangour, Alan D., Shankar, Bhavani, Mazzocchi, Mario and Smith, Richard D.	2015	What Happens to Patterns of Food Consumption when Food Prices Change? Evidence from A Systematic Review and Meta-Analysis of Food Price Elasticities Globally	Health economics	Outcomes not health or wellbeing
2522	Roelfs, David J., Shor, Eran, Davidson, Karina W. and Schwartz, Joseph E.	2011	Losing life and livelihood: a systematic review and meta-analysis of unemployment and all-cause mortality	Social science & medicine (1982)	Intervention/exposure not in scope (e.g. not macroeconomic, or is a mediator)
2600	Burgess, P. I., MacCormick, I. J., Harding, S. P., Bastawrous, A., Beare, N. A. and Garner, P.	2013	Epidemiology of diabetic retinopathy and maculopathy in Africa: a systematic review	Diabetic medicine : a journal of the British Diabetic Association	Intervention/exposure not in scope (e.g. not macroeconomic, or is a mediator)
2740	Navarro, Vicente	2002	A Historical Review (1965-1997) of Studies on Class, Health, and Quality of Life: A Personal Account	THE POLITICAL ECONOMY OF SOCIAL INEQUALITIES	Methods (Not Systematic Review according to DARE definition, or no research question)
2764	Paul, Karsten Ingmar and Moser, Klaus	2006	Incongruence as an explanation for the negative mental health effects of unemployment: Meta-analytic evidence	Journal of Occupational and Organizational Psychology	Intervention/exposure not in scope (e.g. not macroeconomic, or is a mediator)
2765	Fruhstorfer, B. H., Mousoulis, C., Uthman, O. A. and Robertson, W.	2016	Socio-economic status and overweight or obesity among school-age children in sub-Saharan Africa - a systematic review	Clinical obesity	Intervention/exposure not in scope (e.g. not macroeconomic, or is a mediator)
2790	Virtanen, Marianna, Kivimaki, Mika, Joensuu, Matti, Virtanen, Pekka, Elovainio, Marko and Vahtera, Jussi	2005	Temporary employment and health: a review	International journal of epidemiology	Modelling - macro variables added post systematic review
2798	Miltsiou, E. and Hodes, M.	2015	The impact of austerity on the mental health of children and adolescents	European Child and Adolescent Psychiatry	Not published in peer reviewed journal
2833	Schule, S. A. and Bolte, G.	2015	Interactive and independent associations between the socioeconomic and objective built environment on the neighbourhood level and individual health: A systematic review of multilevel studies	PLoS ONE	Intervention/exposure not in scope (e.g. not macroeconomic, or is a mediator)
2845	Adams, J., White, M., Moffatt, S., Howel, D. and Mackintosh, J.	2006	A systematic review of the health, social and financial impacts of welfare rights advice delivered in healthcare settings	BMC Public Health	Intervention/exposure not in scope (e.g. not macroeconomic, or is a mediator)
2848	Lloyd-Sherlock, Peter and Agrawal, Sutapa	2014	Pensions and the Health of Older People in South Africa: Is there an Effect?	The Journal of Development Studies	Methods (Not Systematic Review according to DARE definition, or no research question)
2900	Pickett, K. E. and Pearl, M.	2001	Multilevel analyses of neighbourhood socioeconomic context and health outcomes: A critical review	Journal of Epidemiology and Community Health	Intervention/exposure not in scope (e.g. not macroeconomic, or is a mediator)
2901	Bambra, C., Egan, M., Thomas, S., Petticrew, M. and Whitehead, M.	2007	The psychosocial and health effects of workplace reorganisation. 2. A systematic review of task restructuring interventions	Journal of Epidemiology and Community Health	Intervention/exposure not in scope (e.g. not macroeconomic, or is a mediator)
2937	van der Hulst, M.	2003	Long workhours and health	Scandinavian Journal of Work, Environment and Health	Methods (Not Systematic Review according to DARE definition, or no research question)
3013	McKee-Ryan, Frances M., Song, Zhaoli, Wanberg, Connie R. and Kinicki, Angelo J.	2005	Psychological and Physical Well-Being during Unemployment: A Meta-Analytic Study	Journal of Applied Psychology	Modelling - macro variables added post systematic review
3101	Gottlieb	2011	Depressive Symptoms and Their Social Contexts: a Qualitative Systematic Literature Review of Contextual Interventions	The International Journal of Social Psychiatry	Intervention/exposure not in scope (e.g. not macroeconomic, or is a mediator)
3017	Lagarde, M., Haines, A. and Palmer, N.	2007	Conditional cash transfers for improving uptake of health interventions in low- and middle-income countries: a systematic review (Structured abstract)	Jama	Duplicate
3082	Hillier-Brown, Frances C., Bambra, Clare L., Cairns, Joanne-Marie, Kasim, Adetayo, Moore, Helen J. and Summerbell, Carolyn D.	2014	A systematic review of the effectiveness of individual, community and societal level interventions at reducing socioeconomic inequalities in obesity amongst children	BMC public health	Intervention/exposure not in scope (e.g. not macroeconomic, or is a mediator)
3084	Warr, P.	2017	Self-Employment, Personal Values, and Varieties of Happiness-Unhappiness	Journal of Occupational Health Psychology	Methods (Not Systematic Review according to DARE definition, or no research question)
3303	Knopf, John A., Hahn, Robert A., Proia, Krista K., Truman, Benedict I., Johnson, Robert L., Muntaner, Carles, Fielding, Jonathan E., Jones, Camara Phyllis, Fullilove, Mindy T., Hunt, Pete C., Qu, Shuli, Chattopadhyay, Sajal K., Milstein, Bobby and Community Preventive Services Task, Force	2015	Out-of-School-Time Academic Programs to Improve School Achievement: A Community Guide Health Equity Systematic Review	Journal of public health management and practice : JPHMP	Methods (Not Systematic Review according to DARE definition, or no research question)
3316	Talbot, Emily C., Vollm, Birgit and Khalifa, Najat	2017	Effectiveness of work skills programmes for offenders with mental disorders: A systematic review	Criminal Behaviour and Mental Health : CBMH	Outcomes not health or wellbeing
3357	Komro, Kelli A., Tobler, Amy L., Delisle, Alexis L., O'Mara, Ryan J. and Wagenaar, Alexander C.	2013	Beyond the clinic: improving child health through evidence-based community development	BMC pediatrics	Intervention/exposure not in scope (e.g. not macroeconomic, or is a mediator)
3383	Silva, Vanessa de Lima, Cesse, Eduarda Angela Pessoa and de Albuquerque, Maria de Fatima Pessoa Militao	2014	Social determinants of death among the elderly: a systematic literature review	Revista brasileira de epidemiologia = Brazilian journal of epidemiology	Intervention/exposure not in scope (e.g. not macroeconomic, or is a mediator)
3389	Gunasekara, Fiona Imlach, Carter, Kristie and Blakely, Tony	2011	Change in income and change in self-rated health: Systematic review of studies using repeated measures to control for confounding bias	Social science & medicine (1982)	Intervention/exposure not in scope (e.g. not macroeconomic, or is a mediator)
3447	Beach, Dennis	2010	Neoliberal Restructuring in Education and Health Professions in Europe	Current Sociology	Methods (Not Systematic Review according to DARE definition, or no research question)
3493	Delman, Jonathan, Kovich, Lynn, Burke, Sara and Martone, Kevin	2017	The promise of demand side employer-based strategies to increase employment rates for people living with serious mental illnesses	Psychiatric rehabilitation journal	Methods (Not Systematic Review according to DARE definition, or no research question)
3550	Akande, V. O., Hendriks, A. M., Ruiter, R. A. and Kremers, S. P.	2015	Determinants of dietary behavior and physical activity among Canadian Inuit: a systematic review	The international journal of behavioral nutrition and physical activity	Intervention/exposure not in scope (e.g. not macroeconomic, or is a mediator)
3577	Alshamsan, Riyadh, Majeed, Azeem, Ashworth, Mark, Car, Josip and Millett, Christopher	2010	Impact of pay for performance on inequalities in health care: systematic review	Journal of Health Services Research & Policy	Intervention/exposure not in scope (e.g. not macroeconomic, or is a mediator)
3613	Young, N. L., Cheah, D., Waddell, J. P. and Wright, J. G.	1998	Patient characteristics that affect the outcome of total hip arthroplasty: a review	Canadian journal of surgery. Journal canadien de chirurgie	Intervention/exposure not in scope (e.g. not macroeconomic, or is a mediator)
3648	Elder, Randy W., Lawrence, Briana, Ferguson, Aneeqah, Naimi, Timothy S., Brewer, Robert D., Chattopadhyay, Sajal K., Toomey, Traci L., Fielding, Jonathan E. and Task Force on Community Preventive, Services	2010	The effectiveness of tax policy interventions for reducing excessive alcohol consumption and related harms	American journal of preventive medicine	Duplicate
3695	Campbell, M., Thomson, H., Fenton, C. and Gibson, M.	2016	Lone parents, health, wellbeing and welfare to work: a systematic review of qualitative studies	BMC public health	Intervention/exposure not in scope (e.g. not macroeconomic, or is a mediator)
3758	Kim, S., Ladhani, M., Odgers, H. L., Hodson, E. M. and Cass, A.	2016	The social determinants of chronic kidney disease: A systematic review	Pediatric Nephrology	Not published in peer reviewed journal
3759	Grintsova, Olga, Maier, Werner and Mielck, Andreas	2014	Inequalities in health care among patients with type 2 diabetes by individual socio-economic status (SES) and regional deprivation: a systematic literature review	International journal for equity in health	Intervention/exposure not in scope (e.g. not macroeconomic, or is a mediator)
3816	Saha, Sukanta, Welham, Joy, Chant, David and McGrath, John	2006	Incidence of schizophrenia does not vary with economic status of the country: evidence from a systematic review	Social psychiatry and psychiatric epidemiology	Modelling - macro variables added post systematic review
3880	Rosenau, P. V. and Linder, S. H.	2001	The comparative performance of for-profit and nonprofit home health care services in the US	Home health care services quarterly	Outcomes not health or wellbeing
3961	Gopalan, Saji S., Mutasa, Ronald, Friedman, Jed and Das, Ashis	2014	Health sector demand-side financial incentives in low- and middle-income countries: a systematic review on demand- and supply-side effects	Social science & medicine (1982)	Intervention/exposure not in scope (e.g. not macroeconomic, or is a mediator)
3971	Meijer, Mathias	2013	Neighbourhood context and mortality: An overview	Neighbourhood structure and health promotion.	Not published in peer reviewed journal
4007	Evans, Louisa, Cherrett, Nia and Pemsl, Diemuth	2011	Assessing the impact of fisheries co-management interventions in developing countries: a meta-analysis	Journal of environmental management	Intervention/exposure not in scope (e.g. not macroeconomic, or is a mediator)
4107	Mattei, G., Ferrari, S. and Rigatelli, M.	2011	Economic recession in Italy: A review of short-term effects on health	Journal of Psychosomatic Research	Not published in peer reviewed journal
4141	Federici, C., Fattore, G. and Rudolfsson, G.	2016	The effects of food prices on weight outcomes. A systematic review of the moderating effects of income and initial BMI	Value in health. Conference: ISPOR 19th annual european congress. Austria. Conference start: 20161029. Conference end: 20161102	Methods (Not Systematic Review according to DARE definition, or no research question)
4150	Bartley, M.	1994	Unemployment and ill health: Understanding the relationship	Journal of Epidemiology and Community Health	Methods (Not Systematic Review according to DARE definition, or no research question)
4237	Pinquart, M. and Sorensen, S.	2000	Influences of socioeconomic status, social network, and competence on subjective well-being in later life: a meta-analysis	Psychology and Aging	Intervention/exposure not in scope (e.g. not macroeconomic, or is a mediator)
4253	Lagarde, Mylene, Haines, Andy and Palmer, Natasha	2009	The impact of conditional cash transfers on health outcomes and use of health services in low and middle income countries	Cochrane Database of Systematic Reviews	Intervention/exposure not in scope (e.g. not macroeconomic, or is a mediator)
4297	Brooks, S. K., Dunn, R., Amlot, R., Rubin, G. J. and Greenberg, N.	2017	Social and occupational factors associated with psychological wellbeing among occupational groups affected by disaster: a systematic review	Journal of Mental Health	Intervention/exposure not in scope (e.g. not macroeconomic, or is a mediator)
4303	Fretheim, A. and Witter, S.	2013	Paying for performance: How effective is it?	Tropical Medicine and International Health	Not published in peer reviewed journal
4337	Kraak, Vivica I., Story, Mary, Wartella, Ellen A. and Ginter, Jaya	2011	Industry Progress to Market a Healthful Diet to American Children and Adolescents	American Journal of Preventive Medicine	Outcomes not health or wellbeing
4359	Chaix-Couturier, C., Durand-Zaleski, I., Jolly, D. and Durieux, P.	2000	Effects of financial incentives on medical practice: Results from a systematic review of the literature and methodological issues	International Journal for Quality in Health Care	Intervention/exposure not in scope (e.g. not macroeconomic, or is a mediator)
4446	Jasso-Aguilar, R., Waitzkin, H. and Landwehr, A.	2004	Multinational corporations and health care in the United States and Latin America: strategies, actions, and effects	Journal of health and social behavior	Methods (Not Systematic Review according to DARE definition, or no research question)
4481	Black, A. P., Brimblecombe, J., Eyles, H., Morris, P., Vally, H. and O'Dea, K.	2012	Food subsidy programs and the health and nutritional status of disadvantaged families in high income countries: a systematic review (Structured abstract)	BMC Public Health	Duplicate
4511	Newman, Lisa A., Mason, James, Cote, David, Vin, Yael, Carolin, Kathryn, Bouwman, David and Colditz, Graham A.	2002	African-American ethnicity, socioeconomic status, and breast cancer survival: a meta-analysis of 14 studies involving over 10,000 African-American and 40,000 White American patients with carcinoma of the breast	Cancer	Intervention/exposure not in scope (e.g. not macroeconomic, or is a mediator)
4533	Kim, T. J. and von dem Knesebeck, O.	2016	Perceived job insecurity, unemployment and depressive symptoms: a systematic review and meta-analysis of prospective observational studies	International archives of occupational and environmental health	Intervention/exposure not in scope (e.g. not macroeconomic, or is a mediator)
4605	Khan, Mishal S., Guan, Bernie Y., Audimulam, Jananie, Cervero Liceras, Francisco, Coker, Richard J. and Yoong, Joanne	2016	Economic interventions to improve population health: a scoping study of systematic reviews	BMC public health	Methods (Not Systematic Review according to DARE definition, or no research question)
4622	Thomas, S., Fayter, D., Misso, K., Ogilvie, D., Petticrew, M., Sowden, A., Whitehead, M. and Worthy, G.	2008	Population tobacco control interventions and their effects on social inequalities in smoking: Systematic review	Tobacco Control	Outcomes not health or wellbeing
4647	Spencer, Nick, Thanh, Tu Mai and Louise, Seguin	2013	Low income/socio-economic status in early childhood and physical health in later childhood/adolescence: a systematic review	Maternal and child health journal	Intervention/exposure not in scope (e.g. not macroeconomic, or is a mediator)
4748	Salgado-Barreira, Angel, Estany-Gestal, Ana and Figueiras, Adolfo	2014	[Effect of socioeconomic status on mortality in urban areas: a systematic critical review]	Efecto del nivel socioeconomico sobre la mortalidad en areas urbanas: revision critica y sistematica.	Language not English
4768	Saloner, B., Hochhalter, S. and Sabik, L.	2016	Medicaid and chip premiums and access to care: A systematic review	Pediatrics	Outcomes not health or wellbeing
4824	Bright, T., Felix, L., Kuper, H. and Polack, S.	2017	A systematic review of strategies to increase access to health services among children in low and middle income countries	BMC health services research	Outcomes not health or wellbeing
4871	Hillier-Brown, F. C., Bambra, C. L., Cairns, J. M., Kasim, A., Moore, H. J. and Summerbell, C. D.	2014	A systematic review of the effectiveness of individual, community and societal-level interventions at reducing socio-economic inequalities in obesity among adults	International Journal of Obesity	Intervention/exposure not in scope (e.g. not macroeconomic, or is a mediator)
4879	Kagamimori, S., Gaina, A. and Nasermoaddeli, A.	2009	Socioeconomic status and health in the Japanese population	Social Science and Medicine	Intervention/exposure not in scope (e.g. not macroeconomic, or is a mediator)
4957	Hunter, Benjamin M., Harrison, Sean, Portela, Anayda and Bick, Debra	2017	The effects of cash transfers and vouchers on the use and quality of maternity care services: A systematic review	PloS one	Intervention/exposure not in scope (e.g. not macroeconomic, or is a mediator)
5284	Kinoshita, Yoshihiro, Furukawa Toshi, A., Kinoshita, Kuni, Honyashiki, Mina, Omori Ichiro, M., Marshall, Max, Bond Gary, R., Huxley, Peter, Amano, Naoji and Kingdon, David	2013	Supported employment for adults with severe mental illness	Cochrane Database of Systematic Reviews	Intervention/exposure not in scope (e.g. not macroeconomic, or is a mediator)
5435	Bader, Pearl, Boisclair, David and Ferrence, Roberta	2011	Effects of tobacco taxation and pricing on smoking behavior in high risk populations: a knowledge synthesis	International journal of environmental research and public health	Outcomes not health or wellbeing
5610	Cook, Kay	2012	Neoliberalism, welfare policy and health: a qualitative meta-synthesis of single parents' experience of the transition from welfare to work	Health (London, England : 1997)	Intervention/exposure not in scope (e.g. not macroeconomic, or is a mediator)
5802	Brinda, Ethel M., Rajkumar, Anto P., Attermann, Jorn, Gerdtham, Ulf G., Enemark, Ulrika and Jacob, Kuruthukulangara S.	2016	Health, Social, and Economic Variables Associated with Depression Among Older People in Low and Middle Income Countries: World Health Organization Study on Global AGEing and Adult Health	The American journal of geriatric psychiatry : official journal of the American Association for Geriatric Psychiatry	Methods (Not Systematic Review according to DARE definition, or no research question)
5934	Thomson, H., Petticrew, M. and Morrison, D.	2001	Health effects of housing improvement: Systematic review of intervention studies	British Medical Journal	Intervention/exposure not in scope (e.g. not macroeconomic, or is a mediator)
5995	Mete, D.	2017		Revue d'Epidemiologie et de Sante Publique	Language not English
6007		1991	1991 Annual Selected Bibliography	Amerasia Journal	Methods (Not Systematic Review according to DARE definition, or no research question)
6019	Sarre, S., Redlich, C., Tinker, A., Sadler, E., Bhalla, A. and McKevitt, C.	2013	Adjusting after stroke: A systematic review and synthesis of qualitative studies	Cerebrovascular Diseases	Intervention/exposure not in scope (e.g. not macroeconomic, or is a mediator)
6026	Murphy, Gregory C. and Athanasou, James A.	1999	The effect of unemployment on mental health	Journal of Occupational and Organizational Psychology	Intervention/exposure not in scope (e.g. not macroeconomic, or is a mediator)
6157	Chou, Rita Jing-Ann	2010	Workforce participation among older adults in China: current knowledge and future research directions	China Journal of Social Work	Outcomes not health or wellbeing
6181	Bastos, J. L., Boing, A. F., Peres, K. G., Antunes, J. L. F. and Peres, M. A.	2011	Periodontal outcomes and social, racial and gender inequalities in Brazil: A systematic review of the literature between 1999 and 2008	Cadernos de Saude Publica	Intervention/exposure not in scope (e.g. not macroeconomic, or is a mediator)
6183	Huber, J. and Mielck, A.	2010	Morbidity and healthcare differences between insured in the statutory ("GKV") and private health insurance ("PKV") in Germany: Review of empirical studies	Bundesgesundheitsblatt - Gesundheitsforschung - Gesundheitsschutz	Language not English
6189	Russell, Abigail Emma, Ford, Tamsin, Williams, Rebecca and Russell, Ginny	2016	The Association Between Socioeconomic Disadvantage and Attention Deficit/Hyperactivity Disorder (ADHD): A Systematic Review	Child Psychiatry and Human Development	Intervention/exposure not in scope (e.g. not macroeconomic, or is a mediator)
6191	Crichton, J., Hickman, M., Campbell, R., Batista-Ferrer, H. and Macleod, J.	2015	Socioeconomic factors and other sources of variation in the prevalence of genital chlamydia infections: A systematic review and meta-analysis	BMC public health	Intervention/exposure not in scope (e.g. not macroeconomic, or is a mediator)
6227	Bendo, C. B., Scarpelli, A. C., Vale, M. P. P. and Zarzar, P. M. P. A.	2009	Correlation between socioeconomic indicators and traumatic dental injuries: A qualitative critical literature review	Dental Traumatology	Intervention/exposure not in scope (e.g. not macroeconomic, or is a mediator)
6280	Morgan, E., Cardwell, C. R., Black, C. J., McCance, D. R. and Patterson, C. C.	2015	Excess mortality in Type 1 diabetes diagnosed in childhood and adolescence: a systematic review of population-based cohorts	Acta Diabetologica	Modelling - macro variables added post systematic review
6336	Richardson, T., Elliott, P. and Roberts, R.	2013	The relationship between personal unsecured debt and mental and physical health: A systematic review and meta-analysis	Clinical Psychology Review	Intervention/exposure not in scope (e.g. not macroeconomic, or is a mediator)
6348	Algren, M. H., Bak, C. K., Berg-Beckhoff, G. and Andersen, P. T.	2015	Health-risk behaviour in deprived neighbourhoods compared with non-deprived neighbourhoods: A systematic literature review of quantitative observational studies	PLoS ONE	Intervention/exposure not in scope (e.g. not macroeconomic, or is a mediator)
6388	Parikh, Seema, Brennan, Paul and Boffetta, Paolo	2003	Meta-analysis of social inequality and the risk of cervical cancer	International journal of cancer	Intervention/exposure not in scope (e.g. not macroeconomic, or is a mediator)
6442	Conway, David I., Petticrew, Mark, Marlborough, Helen, Berthiller, Julien, Hashibe, Mia and Macpherson, Lorna M. D.	2008	Socioeconomic inequalities and oral cancer risk: a systematic review and meta-analysis of case-control studies	International journal of cancer	Modelling - macro variables added post systematic review
6460	Kondo, Naoki	2012	Socioeconomic disparities and health: impacts and pathways	Journal of epidemiology	Methods (Not Systematic Review according to DARE definition, or no research question)
6634	Burns, Jonathan K., Tomita, Andrew and Kapadia, Amy S.	2014	Income inequality and schizophrenia: Increased schizophrenia incidence in countries with high levels of income inequality	International Journal of Social Psychiatry	Modelling - macro variables added post systematic review
6710	Green, Rosemary, Cornelsen, Laura, Dangour, Alan D., Turner, Rachel, Shankar, Bhavani, Mazzocchi, Mario and Smith, Richard D.	2013	The effect of rising food prices on food consumption: systematic review with meta-regression	BMJ (Clinical research ed.)	Outcomes not health or wellbeing
6752	Houweling, T. A. J., Karim-Kos, H. E., Kulik, M. C., Stolk, W. A., Haagsma, J. A., Lenk, E. J., Richardus, J. H. and de Vlas, S. J.	2016	Socioeconomic Inequalities in Neglected Tropical Diseases: A Systematic Review	PLoS Neglected Tropical Diseases	Intervention/exposure not in scope (e.g. not macroeconomic, or is a mediator)
6770	Nijp, Hylco H., Beckers, Debby G. J., Geurts, Sabine A. E., Tucker, Philip and Kompier, Michiel A. J.	2012	Systematic review on the association between employee worktime control and work-non-work balance, health and well-being, and job-related outcomes	Scandinavian journal of work, environment & health	Intervention/exposure not in scope (e.g. not macroeconomic, or is a mediator)
6784	Dos Santos, M.	2015	Unemployment, mental health worker and suicide: A systematic review	European Psychiatry	Not published in peer reviewed journal
6823	Sonmez, Sevil, Apostolopoulos, Yorghos, Tran, Diane and Rentrope, Shantyana	2011	Human rights and health disparities for migrant workers in the UAE	Health and Human Rights	Methods (Not Systematic Review according to DARE definition, or no research question)
6862	Kostyak, L., Shaw, D. M., Elger, B. and Annaheim, B.	2017	A means of improving public health in low- and middle-income countries? Benefits and challenges of international public-private partnerships	Public health	Intervention/exposure not in scope (e.g. not macroeconomic, or is a mediator)
6879	Galic, Zvonimir, Sersic, Darja Maslic and Sverko, Branimir	2006	Financial Circumstances and Health of Unemployed Persons in Croatia: Does Financial Deprivation Lead to Poorer Health?	Revija za Socijalnu Politiku	Language not English
6880	Paul, Karsten I. and Moser, Klaus	2016	Unemployment impairs mental health: Meta-analyses	Work and organisational psychology: Research methodology; Assessment and selection; Organisational change and development; Human resource and performance management; Emerging trends: Innovation/globalisation/technology., Vols. 1-5	Modelling - macro variables added post systematic review
6882	Imlach Gunasekara, Fiona, Carter, Kristie N., Crampton, Peter and Blakely, Tony	2013	Erratum to: Income and individual deprivation as predictors of health over time	International Journal of Public Health	Methods (Not Systematic Review according to DARE definition, or no research question)
6921	Egan, M., Petticrew, M., Ogilvie, D., Hamilton, V. and Drever, F.	2007	Profits before people? A systematic review of the health and safety impacts of privatising public utilities and industries in developed countries	Journal of Epidemiology and Community Health	Duplicate
6941	Addo, J., Ayerbe, L., Mohan, K. M., Crichton, S., Sheldenkar, A., Chen, R., Wolfe, C. D. A. and McKevitt, C.	2012	Socioeconomic status and stroke: An updated review	Stroke	Intervention/exposure not in scope (e.g. not macroeconomic, or is a mediator)
6965	Ferrari, A. J., Somerville, A. J., Baxter, A. J., Norman, R., Patten, S. B., Vos, T. and Whiteford, H. A.	2013	Global variation in the prevalence and incidence of major depressive disorder: a systematic review of the epidemiological literature	Psychological Medicine	Intervention/exposure not in scope (e.g. not macroeconomic, or is a mediator)
7010	Milner, A., Page, A. and LaMontagne, A. D.	2014	Cause and effect in studies on unemployment, mental health and suicide: a meta-analytic and conceptual review	Psychological Medicine	Intervention/exposure not in scope (e.g. not macroeconomic, or is a mediator)
7020	Woo, J. M. and Postolache, T. T.	2008	The impact of work environment on mood disorders and suicide: Evidence and implications	International Journal on Disability and Human Development	Methods (Not Systematic Review according to DARE definition, or no research question)
7032	de Quadros, Lenice de Castro Muniz, Laura, Helen Castillo, Quevedo, Luciana de Avila and Gigante, Denise Petrucci	2016	[Effects of social mobility on adult mental health:a systematic review of the literature]	Efeitos da mobilidade social na saude mental de adultos: uma revisao sistematica da literatura.	Language not English
7162	Mattei, G., Ferrari, S., Pingani, L. and Rigatelli, M.	2014	Short-term effects of the 2008 Great Recession on the health of the Italian population: an ecological study	Social psychiatry and psychiatric epidemiology	Methods (Not Systematic Review according to DARE definition, or no research question)
7248	Haas, Ain, Stack, Steven and Voelkl, Gary	1983	The Effect of Unemployment on Suicide Rates: A Time Series Analysis, 1948-1982	North Central Sociological Association	Methods (Not Systematic Review according to DARE definition, or no research question)
7274	Cabrera Escobar, M. A., Veerman, J. L., Tollman, S. M., Bertram, M. Y. and Hofman, K. J.	2013	Evidence that a tax on sugar sweetened beverages reduces the obesity rate: a meta-analysis	BMC public health	Outcomes not health or wellbeing
7359	Antunes, J.	2013	Health in times of economic crisis: Learn with the evidence	Atencion Primaria	Language not English
7394	Giskes, K., van Lenthe, F., Avendano-Pabon, M. and Brug, J.	2011	A systematic review of environmental factors and obesogenic dietary intakes among adults: Are we getting closer to understanding obesogenic environments?	Obesity Reviews	Outcomes not health or wellbeing
7407	Guilland, Romilda and Monteiro, Janine Kieling	2010	Youth and unemployment: The state of the art	Jovens e desemprego: Estado da arte.	Language not English
7468	Rodrigo, C. and Rajapakse, S.	2010	HIV, poverty and women	International Health	Intervention/exposure not in scope (e.g. not macroeconomic, or is a mediator)
7517	Mytton, Oliver, Gray, Alastair, Rayner, Mike and Rutter, Harry	2007	Could targeted food taxes improve health?	Journal of Epidemiology and Community Health	Methods (Not Systematic Review according to DARE definition, or no research question)
7636	Purshouse, Robin C., Meier, Petra S., Brennan, Alan, Taylor, Karl B. and Rafia, Rachid	2010	Estimated effect of alcohol pricing policies on health and health economic outcomes in England: an epidemiological model	Lancet (London, England)	Methods (Not Systematic Review according to DARE definition, or no research question)
7673	Schroder, S. L., Richter, M., Schroder, J., Frantz, S. and Fink, A.	2016	Socioeconomic inequalities in access to treatment for coronary heart disease: A systematic review	International Journal of Cardiology	Outcomes not health or wellbeing
7705	Roelfs, David J., Shor, Eran, Blank, Aharon and Schwartz, Joseph E.	2015	Misery loves company? A meta-regression examining aggregate unemployment rates and the unemployment-mortality association	Annals of epidemiology	Intervention/exposure not in scope (e.g. not macroeconomic, or is a mediator)
7852	Frier, Amanda, Barnett, Fiona and Devine, Sue	2017	The relationship between social determinants of health, and rehabilitation of neurological conditions: a systematic literature review	Disability and rehabilitation	Intervention/exposure not in scope (e.g. not macroeconomic, or is a mediator)
7935	Luciano, Alison, Bond, Gary R. and Drake, Robert E.	2014	Does employment alter the course and outcome of schizophrenia and other severe mental illnesses? A systematic review of longitudinal research	Schizophrenia research	Intervention/exposure not in scope (e.g. not macroeconomic, or is a mediator)
8015	Pillas, D., Marmot, M., Naicker, K., Goldblatt, P., Morrison, J. and Pikhart, H.	2014	Social inequalities in early childhood health and development: A European-wide systematic review	Pediatric Research	Intervention/exposure not in scope (e.g. not macroeconomic, or is a mediator)
8024	Boutayeb, A., Boutayeb, S. and Boutayeb, W.	2013	Multi-morbidity of non communicable diseases and equity in WHO Eastern Mediterranean countries	International Journal for Equity in Health	Methods (Not Systematic Review according to DARE definition, or no research question)
8055	Schonstein, E. and Verbeek, J. H.	2006	Occupational health systematic reviews: An overview	Work	Methods (Not Systematic Review according to DARE definition, or no research question)
8079	Gallagher, MaryBeth, Muldoon, Orla T. and Pettigrew, Judith	2015	An integrative review of social and occupational factors influencing health and wellbeing	Frontiers in Psychology	Methods (Not Systematic Review according to DARE definition, or no research question)
8081	Campos-Serna, J., Ronda-Perez, E., Artazcoz, L., Moen, B. E. and Benavides, F. G.	2013	Gender inequalities in occupational health related to the unequal distribution of working and employment conditions: A systematic review	International Journal for Equity in Health	Intervention/exposure not in scope (e.g. not macroeconomic, or is a mediator)
8099	Welsh, Jean A., Lundeen, Elizabeth A. and Stein, Aryeh D.	2013	The sugar-sweetened beverage wars: public health and the role of the beverage industry	Current opinion in endocrinology, diabetes, and obesity	Methods (Not Systematic Review according to DARE definition, or no research question)
8109	Williams, David R.	1990	Socioeconomic Differentials in Health: A Review and Redirection	Social Psychology Quarterly	Methods (Not Systematic Review according to DARE definition, or no research question)
8126	Giuffrida, A., Gosden, T., Forland, F., Kristiansen, I. S., Sergison, M., Leese, B., Pedersen, L. and Sutton, M.	2000	Target payments in primary care: effects on professional practice and health care outcomes	Cochrane database of systematic reviews (Online)	Intervention/exposure not in scope (e.g. not macroeconomic, or is a mediator)
8129	Hobdell, M. H.	2001	Economic globalization and oral health	Oral Diseases	Methods (Not Systematic Review according to DARE definition, or no research question)
8229	McLaren, L.	2007	Socioeconomic status and obesity	Epidemiologic Reviews	Outcomes not health or wellbeing
8300	Purcell, K. R., O'Rourke, K. and Rivis, M.	2015	Tobacco control approaches and inequity--how far have we come and where are we going?	Health promotion international	Outcomes not health or wellbeing
8411	An, R.	2013	Effectiveness of subsidies in promoting healthy food purchases and consumption: a review of field experiments	Public health nutrition	Outcomes not health or wellbeing
8432	Sellstrom, E. and Bremberg, S.	2006	The significance of neighbourhood context to child and adolescent health and well-being: A systematic review of multilevel studies	Scandinavian Journal of Public Health	Methods (Not Systematic Review according to DARE definition, or no research question)
8512	O'Donoghue, G., Perchoux, C., Mensah, K., Lakerveld, J., van der Ploeg, H., Bernaards, C., Chastin, S. F., Simon, C., O'Gorman, D. and Nazare, J. A.	2016	A systematic review of correlates of sedentary behaviour in adults aged 18-65 years: a socio-ecological approach	BMC public health	Intervention/exposure not in scope (e.g. not macroeconomic, or is a mediator)
8636	Calo, William A.	2015	Place matters: Associations between contextual characteristics and health	Dissertation Abstracts International: Section B: The Sciences and Engineering	Not published in peer reviewed journal
8648	HoweIi, Ryan T. and Howell, Colleen J.	2008	The Relation of Economic Status to Subjective Well-Being in Developing Countries: A Meta-Analysis	Psychological Bulletin	Intervention/exposure not in scope (e.g. not macroeconomic, or is a mediator)
8721	Powell, Lisa M. and Chaloupka, Frank J.	2009	Food Prices and Obesity: Evidence and Policy Implications for Taxes and Subsidies	The Milbank Quarterly	Outcomes not health or wellbeing
8736	Wiles, Nicola J., Lingford-Hughes, Anne, Daniel, James, Hickman, Matthew, Farrell, Michael, Macleod, John, Haynes, Jonathan C., Skapinakis, Petros, Araya, Ricardo and Lewis, Glyn	2007	Socio-economic status in childhood and later alcohol use: a systematic review	Addiction (Abingdon, England)	Outcomes not health or wellbeing
8737	Adams, J., White, M., Moffatt, S., Howel, D. and Mackintosh, J.	2006	A systematic review of the health, social and financial impacts of welfare rights advice delivered in healthcare settings (Provisional abstract)	BMC Public Health	Duplicate
8790	Dos Santos, M. A.	2015	Unemployment, mental disorders and suicide: A systematic review	European Journal of Epidemiology	Not published in peer reviewed journal
8810	Sturrock, Sarah and Hodes, Matthew	2016	Child labour in low- and middle-income countries and its consequences for mental health: a systematic literature review of epidemiologic studies	European Child & Adolescent Psychiatry	Intervention/exposure not in scope (e.g. not macroeconomic, or is a mediator)
8818	Worrall-Carter, Linda, Edward, Karen-leigh and Page, Karen	2012	Women and cardiovascular disease: At a social disadvantage?	Collegian	Intervention/exposure not in scope (e.g. not macroeconomic, or is a mediator)
8832	de Mestral, Carlos and Stringhini, Silvia	2017	Socioeconomic Status and Cardiovascular Disease: an Update	Current cardiology reports	Methods (Not Systematic Review according to DARE definition, or no research question)
8893	Galea, S., Tracy, M., Hoggatt, K. J., Dimaggio, C. and Karpati, A.	2011	Estimated deaths attributable to social factors in the United States	American journal of public health	Methods (Not Systematic Review according to DARE definition, or no research question)
8925	Wu, Hongjiang, Meng, Xiangrui, Wild, Sarah H., Gasevic, Danijela and Jackson, Caroline A.	2017	Socioeconomic status and prevalence of type 2 diabetes in mainland China, Hong Kong and Taiwan: a systematic review	Journal of global health	Intervention/exposure not in scope (e.g. not macroeconomic, or is a mediator)
8931	Vainshtein, Jeffrey	2008	Disparities in breast cancer incidence across racial/ethnic strata and socioeconomic status: a systematic review	Journal of the National Medical Association	Intervention/exposure not in scope (e.g. not macroeconomic, or is a mediator)
8953	Allen, L., Williams, J., Townsend, N., Mikkelsen, B., Roberts, N., Foster, C. and Wickramasinghe, K.	2017	Socioeconomic status and non-communicable disease behavioural risk factors in low-income and lower-middle-income countries: a systematic review	The Lancet Global Health	Outcomes not health or wellbeing
9097	Hoffman, Steven J. and Tan, Charlie	2015	Overview of systematic reviews on the health-related effects of government tobacco control policies	BMC public health	Outcomes not health or wellbeing
9135	Sornpaisarn, Bundit	2014	The effectiveness of an alternative alcohol taxation method in a middle-income county: A case study of Thailand	Dissertation Abstracts International: Section B: The Sciences and Engineering	Not published in peer reviewed journal
9248	McNamara, Courtney	2017	Trade liberalization and social determinants of health: A state of the literature review	Social science & medicine (1982)	Outcomes not health or wellbeing
9292	Aliyu, A. and Amadu, L.	2017	Urbanization, cities, and health: The challenges to Nigeria - A review	Annals of African Medicine	Intervention/exposure not in scope (e.g. not macroeconomic, or is a mediator)
9522	Turunen, E. and Hiilamo, H.	2014	Health effects of indebtedness: a systematic review	BMC public health	Intervention/exposure not in scope (e.g. not macroeconomic, or is a mediator)
9647		2017	UK public health budgets are a 'false economy', research suggests	Community Practitioner	Methods (Not Systematic Review according to DARE definition, or no research question)
9682	Lindert, Jutta, Von Ehrenstein, Ondine S., Priebe, Stefan, Mielck, Andreas and Braehler, Elmar	2009	Depression and anxiety in labor migrants and refugees - A systematic review and meta-analysis	Social Science & Medicine	Modelling - macro variables added post systematic review
9746	Mann, B. S., Barnieh, L., Tang, K., Campbell, D. J. T., Clement, F., Hemmelgarn, B., Tonelli, M., Lorenzetti, D. and Manns, B. J.	2014	Association between drug insurance cost sharing strategies and outcomes in patients with chronic diseases: A systematic review	PLoS ONE	Intervention/exposure not in scope (e.g. not macroeconomic, or is a mediator)
9942	Kesselheim, Aaron S., Huybrechts, Krista F., Choudhry, Niteesh K., Fulchino, Lisa A., Isaman, Danielle L., Kowal, Mary K. and Brennan, Troyen A.	2015	Prescription drug insurance coverage and patient health outcomes: a systematic review	American journal of public health	Intervention/exposure not in scope (e.g. not macroeconomic, or is a mediator)
10036	McGillivray, J., McVilly, K., Skouteris, H. and Boganin, C.	2013	Parental factors associated with obesity in children with disability: a systematic review	Obesity reviews : an official journal of the International Association for the Study of Obesity	Intervention/exposure not in scope (e.g. not macroeconomic, or is a mediator)
10052	Riedel, J. E., Lynch, W., Baase, C., Hymel, P. and Peterson, K. W.	2001	The effect of disease prevention and health promotion on workplace productivity: a literature review	American Journal of Health Promotion	Outcomes not health or wellbeing
10064	Furnee, Carina A. and Pfann, Gerard A.	2010	Individual vulnerability and the nurturing state: the case of self-reported health and relative income	Social science & medicine (1982)	Intervention/exposure not in scope (e.g. not macroeconomic, or is a mediator)
10065	Minayo-Gomez, Carlos and Thedim-Costa, Sonia Maria de Fonseca	2003	Incorporation of the Social Sciences in the Production of Knowledge about Work and Health	Ciencia & Saude Coletiva	Language not English
10069	Bailie, H. Alistair and Tickle, Anna	2015	Effects of employment as a peer support worker on personal recovery: A review of qualitative evidence	Mental Health Review Journal	Intervention/exposure not in scope (e.g. not macroeconomic, or is a mediator)
10107	Woodward, Mark, Peters, Sanne A. E., Batty, G. David, Ueshima, Hirotsugu, Woo, Jean, Giles, Graham G., Barzi, Federica, Ho, Suzanne C., Huxley, Rachel R., Arima, Hisatomi, Fang, Xianghua, Dobson, Annette, Lam, Tai Hing, Vathesatogkit, Prin and Asia Pacific Cohort Studies, Collaboration	2015	Socioeconomic status in relation to cardiovascular disease and cause-specific mortality: a comparison of Asian and Australasian populations in a pooled analysis	BMJ open	Intervention/exposure not in scope (e.g. not macroeconomic, or is a mediator)
10137	Flauzino, R. F., Souza-Santos, R. and Oliveira, E. R. M.	2009	Dengue, geoprocessing, and socioeconomic and environmental indicators: a review	Revista Panamericana de Salud Publica/Pan American Journal of Public Health	Language not English
10153	Uthman, O. A., Jadidi, E. and Moradi, T.	2013	Socioeconomic position and incidence of gastric cancer: A systematic review and meta-analysis	Journal of Epidemiology and Community Health	Intervention/exposure not in scope (e.g. not macroeconomic, or is a mediator)
10247	Wilkins, R., Adams, O. and Brancker, A.	1989	Changes in mortality by income in urban Canada from 1971 to 1986	Health reports	Methods (Not Systematic Review according to DARE definition, or no research question)
10332	Pimentel, C. B., Lapane, K. L. and Briesacher, B. A.	2013	Medicare part D and long-term care: A systematic review of quantitative and qualitative evidence	Drugs and Aging	Intervention/exposure not in scope (e.g. not macroeconomic, or is a mediator)
10341	Sposato, Luciano A. and Saposnik, Gustavo	2012	Gross domestic product and health expenditure associated with incidence, 30-day fatality, and age at stroke onset: a systematic review	Stroke	Modelling - macro variables added post systematic review
10384	Asim, M., El-Menyar, A., Al-Thani, H., Abdelrahman, H., Zarour, A. and Latifi, R.	2014	Blunt traumatic injury in the Arab Middle Eastern populations	Journal of Emergencies, Trauma and Shock	Intervention/exposure not in scope (e.g. not macroeconomic, or is a mediator)
10395	Ferrie, Jane E., Virtanen, Marianna, Jokela, Markus, Madsen, Ida E. H., Heikkila, Katriina, Alfredsson, Lars, Batty, G. David, Bjorner, Jakob B., Borritz, Marianne, Burr, Hermann, Dragano, Nico, Elovainio, Marko, Fransson, Eleonor I., Knutsson, Anders, Koskenvuo, Markku, Koskinen, Aki, Kouvonen, Anne, Kumari, Meena, Nielsen, Martin L., Nordin, Maria, Oksanen, Tuula, Pahkin, Krista, Pejtersen, Jan…	2016	Job insecurity and risk of diabetes: a meta-analysis of individual participant data	CMAJ : Canadian Medical Association journal = journal de l'Association medicale canadienne	Intervention/exposure not in scope (e.g. not macroeconomic, or is a mediator)
10448	Anderson, Laurie M., Shinn, Carolynne, St, Charles Joseph, Fullilove, Mindy T., Scrimshaw, Susan C., Fielding, Jonathan E., Normand, Jacques, Sanchez-Way, Ruth, Richardson, Todd, Centers for Disease, Control and Prevention	2002	Community interventions to promote healthy social environments: early childhood development and family housing. A report on recommendations of the Task Force on Community Preventive Services	MMWR. Recommendations and reports : Morbidity and mortality weekly report. Recommendations and reports	Intervention/exposure not in scope (e.g. not macroeconomic, or is a mediator)
10457	Vandenplas, Y., De Ronne, N., Van De Sompel, A., Huysentruyt, K., Robert, M., Rigo, J., Scheers, I., Brasseur, D. and Goyens, P.	2014	A Belgian consensus-statement on growing-up milks for children 12-36 months old	European Journal of Pediatrics	Intervention/exposure not in scope (e.g. not macroeconomic, or is a mediator)
10476	Laszlo, Krisztina D., Pikhart, Hynek, Kopp, Maria S., Bobak, Martin, Pajak, Andrzej, Malyutina, Sofia, Salavecz, Gyongyver and Marmot, Michael	2010	Job insecurity and health: a study of 16 European countries	Social science & medicine (1982)	Methods (Not Systematic Review according to DARE definition, or no research question)
10505	Rathnaiah Babu, Giridhara	2013	Prevalence of job stress, general health profile and hypertension among professionals in the information technology sector in Bengaluru, India	Dissertation Abstracts International: Section B: The Sciences and Engineering	Not published in peer reviewed journal
10617	Shemilt, Ian, Hollands, Gareth J., Marteau, Theresa M., Nakamura, Ryota, Jebb, Susan A., Kelly, Michael P., Suhrcke, Marc and Ogilvie, David	2013	Economic instruments for population diet and physical activity behaviour change: a systematic scoping review	PloS one	Outcomes not health or wellbeing
10641	O'Donoghue, Brian, Roche, Eric and Lane, Abbie	2016	Neighbourhood level social deprivation and the risk of psychotic disorders: A systematic review	Social Psychiatry and Psychiatric Epidemiology	Intervention/exposure not in scope (e.g. not macroeconomic, or is a mediator)
10650	Contreary, Kara A., Chattopadhyay, Sajal K., Hopkins, David P., Chaloupka, Frank J., Forster, Jean L., Grimshaw, Victoria, Holmes, Carissa B., Goetzel, Ron Z., Fielding, Jonathan E. and Community Preventive Services Task, Force	2015	Economic Impact of Tobacco Price Increases Through Taxation: A Community Guide Systematic Review	American journal of preventive medicine	Outcomes not health or wellbeing
10687	Adams, J., Giles, E. L., Robalino, S., McColl, E. and Sniehotta, F. F.	2012	A systematic review of the use of financial incentives and penalties to encourage uptake of healthy behaviors: Protocol	Systematic Reviews	Outcomes not health or wellbeing
10692	Joyce, Kerry, Pabayo, Roman, Critchley Julia, A. and Bambra, Clare	2010	Flexible working conditions and their effects on employee health and wellbeing	Cochrane Database of Systematic Reviews	Intervention/exposure not in scope (e.g. not macroeconomic, or is a mediator)
10709	Nelson, Jon P.	2015	Binge drinking and alcohol prices: a systematic review of age-related results from econometric studies, natural experiments and field studies	Health economics review	Outcomes not health or wellbeing
10802	Fermin T, Eudis F.	2010	Crisis of the Neoliberal Cycle in Countries of the Andean Region	Revista de Ciencias Sociales (Maracaibo)	Language not English
10884	Fleischhacker, S. E., Evenson, K. R., Rodriguez, D. A. and Ammerman, A. S.	2011	A systematic review of fast food access studies	Obesity reviews : an official journal of the International Association for the Study of Obesity	Intervention/exposure not in scope (e.g. not macroeconomic, or is a mediator)
10899	Noel, Jonathan K., Babor, Thomas F. and Robaina, Katherine	2017	Industry self-regulation of alcohol marketing: a systematic review of content and exposure research	Addiction (Abingdon, England)	Outcomes not health or wellbeing
10915	Norstrom, Fredrik, Virtanen, Pekka, Hammarstrom, Anne, Gustafsson, Per E. and Janlert, Urban	2014	How does unemployment affect self-assessed health? A systematic review focusing on subgroup effects	BMC public health	Intervention/exposure not in scope (e.g. not macroeconomic, or is a mediator)
10923	Yu, Rong and Lee, Sang-Ho	2011	Optimal Trade and Privatization Policies in an International Mixed Market	Seoul Journal of Economics	Outcomes not health or wellbeing
10951	Kivimaki, M., Virtanen, M., Kawachi, I., Nyberg, S. T., Alfredsson, L., Batty, G. D., Bjorner, J. B., Borritz, M., Brunner, E. J., Burr, H., Dragano, N., Ferrie, J. E., Fransson, E. I., Hamer, M., Heikkila, K., Knutsson, A., Koskenvuo, M., Madsen, I. E. H., Nielsen, M. L., Nordin, M., Oksanen, T., Pejtersen, J. H., Pentti, J., Rugulies, R., Salo, P., Siegrist, J., Steptoe, A., Suominen, S., Theor…	2015	Long working hours, socioeconomic status, and the risk of incident type 2 diabetes: A meta-analysis of published and unpublished data from 222120 individuals	The Lancet Diabetes and Endocrinology	Intervention/exposure not in scope (e.g. not macroeconomic, or is a mediator)
11024	Ronda-Perez, Elena, Agudelo-Suarez, Andres A., Lopez-Jacob, Maria Jose, Garcia, Ana M. and Benavides, Fernando G.	2014	[Scoping review about working conditions and health of immigrant workers in Spain]	Condiciones de trabajo y salud de los trabajadores inmigrantes en Espana: revision bibliografica.	Language not English
11063	Lund, Crick, Breen, Alison, Flisher, Alan J., Kakuma, Ritsuko, Corrigall, Joanne, Joska, John A., Swartz, Leslie and Patel, Vikram	2010	Poverty and common mental disorders in low and middle income countries: A systematic review	Social science & medicine (1982)	Intervention/exposure not in scope (e.g. not macroeconomic, or is a mediator)
11147	Brambila-Macias, Jose, Shankar, Bhavani, Capacci, Sara, Mazzocchi, Mario, Perez-Cueto, Federico J. A., Verbeke, Wim and Traill, W. Bruce	2011	Policy interventions to promote healthy eating: a review of what works, what does not, and what is promising	Food and nutrition bulletin	Outcomes not health or wellbeing
11251	Dressler, Wolfram H., Wilson, David, Clendenning, Jessica, Cramb, Rob, Keenan, Rodney, Mahanty, Sango, Bruun, Thilde Bech, Mertz, Ole and Lasco, Rodel D.	2017	The impact of swidden decline on livelihoods and ecosystem services in Southeast Asia: A review of the evidence from 1990 to 2015	Ambio	Intervention/exposure not in scope (e.g. not macroeconomic, or is a mediator)
11289	Furnee, Carina A., Groot, Wim and Pfann, Gerard A.	2011	Health and income: a meta-analysis to explore cross-country, gender and age differences	European journal of public health	Intervention/exposure not in scope (e.g. not macroeconomic, or is a mediator)
11292	Ranganathan, M. and Lagarde, M.	2012	Promoting healthy behaviours and improving health outcomes in low and middle income countries: A review of the impact of conditional cash transfer programmes	Preventive Medicine	Intervention/exposure not in scope (e.g. not macroeconomic, or is a mediator)
11687	Blumenshine, P., Egerter, S., Barclay, C. J., Cubbin, C. and Braveman, P. A.	2010	Socioeconomic disparities in adverse birth outcomes: A systematic review	American Journal of Preventive Medicine	Intervention/exposure not in scope (e.g. not macroeconomic, or is a mediator)
11691	Zhong, Bao-Liang, Liu, Tie-Bang, Chiu, Helen F. K., Chan, Sandra S. M., Hu, Chi-Yi, Hu, Xue-Feng, Xiang, Yu-Tao and Caine, Eric D.	2013	Prevalence of psychological symptoms in contemporary Chinese rural-to-urban migrant workers: An exploratory meta-analysis of observational studies using the SCI-90-R	Social Psychiatry and Psychiatric Epidemiology	Modelling - macro variables added post systematic review
11774	Khan, M. E., Hazra, Avishek, Kant, Aastha and Ali, Moazzam	2016	Conditional and Unconditional Cash Transfers to Improve Use of Contraception in Low and Middle Income Countries: A Systematic Review	Studies in Family Planning	Outcomes not health or wellbeing
11872	Borraz, Fernando, Gonzalez, Nicolas and Olarreaga, Marcelo	2011	Water Nationalization: network access, water quality, and health outcomes		Methods (Not Systematic Review according to DARE definition, or no research question)
11944	Olstad, D. L., Teychenne, M., Minaker, L. M., Taber, D. R., Raine, K. D., Nykiforuk, C. I. J. and Ball, K.	2016	Can policy ameliorate socioeconomic inequities in obesity and obesity-related behaviours? A systematic review of the impact of universal policies on adults and children	Obesity reviews : an official journal of the International Association for the Study of Obesity	Outcomes not health or wellbeing
11989	Madhani, Farhana I., Tompkins, Catherine, Jack, Susan M. and Fisher, Anita	2015	Participation in Micro-Finance Programmes and Women's Mental Health in South Asia: A Modified Systematic Review	The Journal of Development Studies	Intervention/exposure not in scope (e.g. not macroeconomic, or is a mediator)
11993	Hollederer, A.	2015	Unemployment, health and moderating factors: the need for targeted health promotion	Journal of public health (germany)	Outcomes not health or wellbeing
12004	Christiani, Yodi, Dhippayom, Teerapon and Chaiyakunapruk, Nathorn	2016	Assessing evidence of inequalities in access to medication for diabetic populations in low- and middle-income countries: a systematic review	Global health action	Outcomes not health or wellbeing
12035	Strassels, S. A., Rascati, K. L. and Wilson, J. P.	2009	Assessing the effect of cost-sharing on emergency department use by economically disadvantaged persons	Value in Health	Not published in peer reviewed journal
12238	Pulver, A., Ramraj, C., Ray, J. G., O'Campo, P. and Urquia, M. L.	2016	A scoping review of female disadvantage in health care use among very young children of immigrant families	Social Science and Medicine	Intervention/exposure not in scope (e.g. not macroeconomic, or is a mediator)
12258	Ryan, Siobhan M., Jorm, Anthony F., Toumbourou, John W. and Lubman, Dan I.	2015	Parent and family factors associated with service use by young people with mental health problems: a systematic review	Early intervention in psychiatry	Intervention/exposure not in scope (e.g. not macroeconomic, or is a mediator)
12261	Novakovic, R., Cavelaars, A., Geelen, A., Nikolic, M., Altaba, I. I., Vinas, B. R., Ngo, J., Golsorkhi, M., Medina, M. W., Brzozowska, A., Szczecinska, A., de Cock, D., Vansant, G., Renkema, M., Majem, L. S., Moreno, L. A., Glibetic, M., Gurinovic, M., van't Veer, P. and de Groot, L. C.	2014	Socio-economic determinants of micronutrient intake and status in Europe: a systematic review	Public health nutrition	Outcomes not health or wellbeing
12267	Kang, G., Culp, R., Marathe, A. and Abbas, K.	2015	Parental factors associated with influenza school located vaccination program in the United States	Annals of Global Health	Intervention/exposure not in scope (e.g. not macroeconomic, or is a mediator)
12336	Lorant, V., Deliege, D., Eaton, W., Robert, A., Philippot, P. and Ansseau, M.	2003	Socioeconomic inequalities in depression: a meta-analysis	American journal of epidemiology	Intervention/exposure not in scope (e.g. not macroeconomic, or is a mediator)
12355	Hu, Mengjue, Ma, Wenjun, Zhang, Yonghui, Xu, Yanjun, Xu, Xiaojun, Lin, Hualiang, Liu, Tao, Xiao, Jianpeng, Luo, Yuan and Zeng, Weilin	2014	[Analysis of the impact of the socio-economic factors on temperature-mortality association in southern China]	Zhonghua yu fang yi xue za zhi [Chinese journal of preventive medicine]	Language not English
12391	Probst, Charlotte, Parry, Charles D. H. and Rehm, Jurgen	2016	Socio-economic differences in HIV/AIDS mortality in South Africa	Tropical medicine & international health : TM & IH	Intervention/exposure not in scope (e.g. not macroeconomic, or is a mediator)
12417	Seidman, Gabriel and Atun, Rifat	2017	Do changes to supply chains and procurement processes yield cost savings and improve availability of pharmaceuticals, vaccines or health products? A systematic review of evidence from low-income and middle-income countries	BMJ global health	Outcomes not health or wellbeing
12466	Morcillo Cebolla, Victoria, de Lorenzo-Caceres Ascanio, Antonio, Dominguez Ruiz de Leon, Paloma, Rodriguez Barrientos, Ricardo and Torijano Castillo, Maria Jose	2014	[Health inequalities in self-perceived health among older adults in Spain]	Desigualdades en la salud autopercibida de la poblacion espanola mayor de 65 anos.	Language not English
12544	Shih, Y. C. T., Prasad, M. and Luce, B. R.	2002	The effect on social welfare of a switch of second-generation antihistamines from prescription to over-the-counter status: A microeconomic analysis	Clinical Therapeutics	Intervention/exposure not in scope (e.g. not macroeconomic, or is a mediator)
12688	Mello, Amanda de Carvalho, Engstrom, Elyne Montenegro and Alves, Luciana Correia	2014	Health-related and socio-demographic factors associated with frailty in the elderly: a systematic literature review	Cadernos de saude publica	Intervention/exposure not in scope (e.g. not macroeconomic, or is a mediator)
12742	Comfort, Alison B., Peterson, Lauren A. and Hatt, Laurel E.	2013	Effect of Health Insurance on the Use and Provision of Maternal Health Services and Maternal and Neonatal Health Outcomes: A Systematic Review	Journal of Health, Population and Nutrition	Outcomes not health or wellbeing
12769	Bambra, C., Hillier, F., Cairns-Nagi, J., Kasim, A., Moore, H. and Summerbell, C.	2015	How effective are interventions at reducing socioeconomic inequalities in obesity among children and adults? Two systematic reviews (Structured abstract)	Health Technology Assessment Database	Outcomes not health or wellbeing
12781	Humphreys, David K. and Ogilvie, David	2013	Synthesising evidence for equity impacts of population-based physical activity interventions: a pilot study	The international journal of behavioral nutrition and physical activity	Intervention/exposure not in scope (e.g. not macroeconomic, or is a mediator)
12828	Tang, K., Rashid, R. and Ghali, W. A.	2015	Association between subjective social status and cardiovascular disease and cardiovascular risk factors: A systematic review and meta-analysis	Journal of General Internal Medicine	Intervention/exposure not in scope (e.g. not macroeconomic, or is a mediator)
12837	Forrest, L. F., Sowden, S., Rubin, G., White, M. and Adams, J.	2017	Socio-economic inequalities in stage at diagnosis, and in time intervals on the lung cancer pathway from first symptom to treatment: Systematic review and meta-analysis	Thorax	Intervention/exposure not in scope (e.g. not macroeconomic, or is a mediator)
12848	Olariu, E., Papageorgakopoulou, C., Solaman, D. A. and Fox, D.	2016	Market access in the context of economic crisis: Insights from several european countries	Value in Health	Not published in peer reviewed journal
12868	Dall'Ora, Chiara, Ball, Jane, Recio-Saucedo, Alejandra and Griffiths, Peter	2016	Characteristics of shift work and their impact on employee performance and wellbeing: A literature review	International Journal of Nursing Studies	Intervention/exposure not in scope (e.g. not macroeconomic, or is a mediator)
12942	Williams-Whitt, K., White, M. I., Schultz, I. Z., Koehn, C., Dionne, C. E., Koehoorn, M., Harder, H., Pasca, R., Warje, O., Hsu, V., McGuire, L., Schulz, W., Kube, D., Hook, A. and Wright, M. D.	2015	Job demand and control interventions: A stakeholder-centered best-evidence synthesis of systematic reviews on workplace disability	International Journal of Occupational and Environmental Medicine	Outcomes not health or wellbeing
13309	Afshin, A., Del Gobbo, L., Silva, J., Michaelson, M. and Mozaffarian, D.	2014	The effect of food pricing on dietary behaviors and adiposity: A systematic review and meta-analysis	Circulation	Methods (Not Systematic Review according to DARE definition, or no research question)
13821	Holst, J.	2014	Patient cost sharing - A useful instrument for more health? - A literature review	Zeitschrift fur Allgemeinmedizin	Language not English
14072	O'Dwyer, L. A., Baum, F., Kavanagh, A. and Macdougall, C.	2007	Do area-based interventions to reduce health inequalities work: a systematic review of evidence (Structured abstract)	Critical Public Health	Intervention/exposure not in scope (e.g. not macroeconomic, or is a mediator)
14081	Virtanen, Marianna, Jokela, Markus, Nyberg, Solja T., Madsen, Ida E. H., Lallukka, Tea, Ahola, Kirsi, Alfredsson, Lars, Batty, G. David, Bjorner, Jakob B., Borritz, Marianne, Burr, Hermann, Casini, Annalisa, Clays, Els, De Bacquer, Dirk, Dragano, Nico, Erbel, Raimund, Ferrie, Jane E., Fransson, Eleonor I., Hamer, Mark, Heikkila, Katriina, Jockel, Karl-Heinz, Kittel, France, Knutsson, Anders, Kosk…	2015	Long working hours and alcohol use: systematic review and meta-analysis of published studies and unpublished individual participant data	BMJ (Clinical research ed.)	Outcomes not health or wellbeing
14240	Lucas, Patricia, McIntosh, Karen, Petticrew, Mark, Roberts Helen, M. and Shiell, Alan	2008	Financial benefits for child health and well-being in low income or socially disadvantaged families in developed world countries	Cochrane Database of Systematic Reviews	Intervention/exposure not in scope (e.g. not macroeconomic, or is a mediator)
14254	Modini, Matthew, Tan, Leona, Brinchmann, Beate, Wang, Min-Jung, Killackey, Eoin, Glozier, Nicholas, Mykletun, Arnstein and Harvey, Samuel B.	2016	Supported employment for people with severe mental illness: systematic review and meta-analysis of the international evidence	The British journal of psychiatry : the journal of mental science	Intervention/exposure not in scope (e.g. not macroeconomic, or is a mediator)
14267	Prentice, Andrew M., Moore, Sophie E. and Fulford, Anthony J.	2013	Growth faltering in low-income countries	World review of nutrition and dietetics	Methods (Not Systematic Review according to DARE definition, or no research question)
14381	Pickett, Kate E. and Wilkinson, Richard G.	2009	Greater equality and better health	British Medical Journal	Methods (Not Systematic Review according to DARE definition, or no research question)
14391	Siegfried, Nandi, Pienaar David, C., Ataguba John, E., Volmink, Jimmy, Kredo, Tamara, Jere, Mlenga and Parry Charles, D. H.	2014	Restricting or banning alcohol advertising to reduce alcohol consumption in adults and adolescents	Cochrane Database of Systematic Reviews	Outcomes not health or wellbeing
14392	Laurent, O., Bard, D., Filleul, L. and Segala, C.	2007	Effect of socioeconomic status on the relationship between atmospheric pollution and mortality	Journal of Epidemiology and Community Health	Intervention/exposure not in scope (e.g. not macroeconomic, or is a mediator)
14516	Kim, Daniel	2008	Blues from the neighborhood? Neighborhood characteristics and depression	Epidemiologic reviews	Intervention/exposure not in scope (e.g. not macroeconomic, or is a mediator)
14607	Boing, A. F. and Antunes, J. L. F.	2011	Socioeconomic conditions and head and neck cancer: A systematic literature review	Ciencia e Saude Coletiva	Language not English
14646	Henkel, Dieter	2011	Unemployment and substance use: a review of the literature (1990-2010)	Current drug abuse reviews	Intervention/exposure not in scope (e.g. not macroeconomic, or is a mediator)
14716	Darmon, Nicole and Drewnowski, Adam	2015	Contribution of food prices and diet cost to socioeconomic disparities in diet quality and health: a systematic review and analysis	Nutrition reviews	Outcomes not health or wellbeing
14911	Bambra, Clare, Hamilton, Val and Whitehead, Margaret	2005	Does "welfare-to-work" work? A systematic review of the effectiveness of the UK's welfare-to-work programmes for people with a disability or chronic illness	Social Science & Medicine	Outcomes not health or wellbeing
15046	Temam, S., Burte, E., Adam, M., Anto, J. M., Basagana, X., Bousquet, J., Carsin, A. E., Galobardes, B., Keidel, D., Kunzli, N., Moual, N., Sanchez, M., Sunyer, J., Bono, R., Brunekreef, B., Heinrich, J., Hoogh, K., Jarvis, D., Marcon, A., Modig, L., Nadif, R., Nieuwenhuijsen, M., Pin, I., Siroux, V., Stempfelet, M., Tsai, M. Y., Probst-Hensch, N. and Jacquemin, B.	2017	Socioeconomic position and outdoor nitrogen dioxide (NO<inf>2</inf>) exposure in Western Europe: a multi-city analysis	Environment international. (no pagination), 2017	Outcomes not health or wellbeing
15076	Maniadakis, Nikolaos, Kapaki, Vasiliki, Damianidi, Louiza and Kourlaba, Georgia	2013	A systematic review of the effectiveness of taxes on nonalcoholic beverages and high-in-fat foods as a means to prevent obesity trends	ClinicoEconomics and outcomes research : CEOR	Outcomes not health or wellbeing
15278	Martin, Adam, Suhrcke, Marc and Ogilvie, David	2012	Financial Incentives to Promote Active Travel: An Evidence Review and Economic Framework	American Journal of Preventive Medicine	Outcomes not health or wellbeing
15365	Smith, Richard, Alvarez, Melisa Martinez and Chanda, Rupa	2011	Medical tourism: A review of the literature and analysis of a role for bi-lateral trade	Health Policy	Outcomes not health or wellbeing
15375	DeBono, Nathaniel L., Ross, Nancy A. and Berrang-Ford, Lea	2012	Does the Food Stamp Program cause obesity? A realist review and a call for place-based research	Health & Place	Outcomes not health or wellbeing
15406	Thow, Anne Marie, Downs, Shauna and Jan, Stephen	2014	A systematic review of the effectiveness of food taxes and subsidies to improve diets: understanding the recent evidence	Nutrition reviews	Outcomes not health or wellbeing
15424	van der Noordt, Maaike, Ijzelenberg, Helma, Droomers, Mariel and Proper, Karin I.	2014	Health effects of employment: a systematic review of prospective studies	Occupational and environmental medicine	Intervention/exposure not in scope (e.g. not macroeconomic, or is a mediator)
15469	Kim, T. J. and von dem Knesebeck, O.	2015	Is an insecure job better for health than having no job at all? A systematic review of studies investigating the health-related risks of both job insecurity and unemployment	BMC public health	Intervention/exposure not in scope (e.g. not macroeconomic, or is a mediator)
15717	Wojcicki, Janet Maia	2005	Socioeconomic status as a risk factor for HIV infection in women in East, Central and Southern Africa: a systematic review	Journal of biosocial science	Intervention/exposure not in scope (e.g. not macroeconomic, or is a mediator)
15927	Cohen, A. K., Rai, M., Rehkopf, D. H. and Abrams, B.	2013	Educational attainment and obesity: a systematic review	Obesity reviews : an official journal of the International Association for the Study of Obesity	Outcomes not health or wellbeing
15959	Lynch, John, Smith, George Davey, Harper, Sam, Hillemeier, Marianne, Ross, Nancy, Kaplan, George A. and Wolfson, Michael	2004	Is income inequality a determinant of population health? Part 1. A systematic review	The Milbank quarterly	Methods (Not Systematic Review according to DARE definition, or no research question)
16000	Renzi, M., Gagliardi, C. and Lamura, G.	2014	The added value of social agriculture in terms of active aging: A literature review	Giornale di Gerontologia	Language not English
16022	Bonizzato, Paola and Tello, Juan Eduardo	2003	[Socio-economic inequalities and mental health. I. Concepts, theories, and interpretations]	Disuguaglianze socio-economiche e salute mentale. I. Concetti, teorie e interpretazioni.	Language not English
16111	Rodriguez Colmenares, Isabel, Rodriguez Lopez, Judith and Scarbay, Lisbeth	2003	Approximations to a Study of Third Sector Organizations in San Francisco Municipality, Zulia State	Revista Venezolana de Gerencia	Language not English
16126	Spahn, G., Wollny, J., Hartmann, B., Schiele, R. and Hofmann, G. O.	2012	[Metaanalysis for the evaluation of risk factors for carpal tunnel syndrome (CTS) Part II. Occupational risk factors]	Zeitschrift fur Orthopadie und Unfallchirurgie	Language not English
16186	Bonaga, Giorgia	2013	Psychological effects of microfinance: A systematic literature review	The other side of the coin: The psychological implications of microcredit.	Not published in peer reviewed journal
16199	Nwaneri, C., Cooper, H., Jones, D. B., Agwu-Umahi, O. and Osho, T.	2014	Measure of the rate at which mortality in type 2 diabetes mellitus occurs: Protocol for a systematic review	Acta Medica International	Methods (Not Systematic Review according to DARE definition, or no research question)
16206	Sutterland, Arjen L., Dieleman, Jeanne, Storosum, Jitschak G., Voordouw, Bettie A. C., Kroon, Jojanneke, Veldhuis, Joris, Denys, Damiaan A. J. P., de Haan, Lieuwe and Sturkenboom, Miriam C. J. M.	2013	Annual incidence rate of schizophrenia and schizophrenia spectrum disorders in a longitudinal population-based cohort study	Social psychiatry and psychiatric epidemiology	Methods (Not Systematic Review according to DARE definition, or no research question)
16226	Newman, K. L., Leon, J. S., Rebolledo, P. A. and Scallan, E.	2015	The impact of socioeconomic status on foodborne illness in high-income countries: a systematic review	Epidemiology and infection	Intervention/exposure not in scope (e.g. not macroeconomic, or is a mediator)
16232	Kant, Ashima K.	2004	Dietary patterns and health outcomes	Journal of the American Dietetic Association	Intervention/exposure not in scope (e.g. not macroeconomic, or is a mediator)
16263	Atusingwize, Edwinah, Lewis, Sarah and Langley, Tessa	2015	Economic evaluations of tobacco control mass media campaigns: a systematic review	Tobacco control	Intervention/exposure not in scope (e.g. not macroeconomic, or is a mediator)
16271	Chi, Donald L., Luu, Monique and Chu, Frances	2017	A scoping review of epidemiologic risk factors for pediatric obesity: Implications for future childhood obesity and dental caries prevention research	Journal of public health dentistry	Outcomes not health or wellbeing
16277	Kondo, Naoki, van Dam, Rob M., Sembajwe, Grace, Subramanian, S. V., Kawachi, Ichiro and Yamagata, Zentaro	2012	Income inequality and health: the role of population size, inequality threshold, period effects and lag effects	Journal of epidemiology and community health	Modelling - macro variables added post systematic review
16281	Sarkar, N. N.	2008	Socio-economic and gender disadvantage affecting physical, mental and reproductive health of women in India	International Medical Journal	Methods (Not Systematic Review according to DARE definition, or no research question)
16291	Vancea, M. and Utzet, M.	2017	How unemployment and precarious employment affect the health of young people: A scoping study on social determinants	Scandinavian journal of public health	Methods (Not Systematic Review according to DARE definition, or no research question)
16309	Modini, Matthew, Joyce, Sadhbh, Mykletun, Arnstein, Christensen, Helen, Bryant, Richard A., Mitchell, Philip B. and Harvey, Samuel B.	2016	The mental health benefits of employment: Results of a systematic meta-review	Australasian psychiatry : bulletin of Royal Australian and New Zealand College of Psychiatrists	Intervention/exposure not in scope (e.g. not macroeconomic, or is a mediator)
16324	Cohen, Justin M., Wilson, Mark L. and Aiello, Allison E.	2007	Analysis of social epidemiology research on infectious diseases: historical patterns and future opportunities	Journal of epidemiology and community health	Outcomes not health or wellbeing
16337	Usher-Smith, J. A., Thompson, M., Ercole, A. and Walter, F. M.	2012	Variation between countries in the frequency of diabetic ketoacidosis at first presentation of type 1 diabetes in children: A systematic review	Diabetologia	Intervention/exposure not in scope (e.g. not macroeconomic, or is a mediator)
16339	Leclerc, A., Aiach, P. and Philippe, A.	1979	Morbidity, mortality and social class: Bibliographical review covering different aspects of pathology, and discussion	Revue d'Epidemiologie et de Sante Publique	Language not English
16361	No authorship, indicated	2011	Mental health care-The economic imperative	The Lancet	Methods (Not Systematic Review according to DARE definition, or no research question)
16375	Drakopoulos, Stavros, Economou, Athina and Grimani, Katerina	2012	A survey of safety and health at work in Greece	International Journal of Workplace Health Management	Intervention/exposure not in scope (e.g. not macroeconomic, or is a mediator)
16380	Sundaresan, Agnes S., Hirsch, Annemarie G., Storm, Margaret, Tan, Bruce K., Kennedy, Thomas L., Greene, J. Scott, Kern, Robert C. and Schwartz, Brian S.	2015	Occupational and environmental risk factors for chronic rhinosinusitis: a systematic review	International forum of allergy & rhinology	Intervention/exposure not in scope (e.g. not macroeconomic, or is a mediator)
16437	Johnston, S. Claiborne, Mendis, Shanthi and Mathers, Colin D.	2009	Global variation in stroke burden and mortality: estimates from monitoring, surveillance, and modelling	The Lancet. Neurology	Methods (Not Systematic Review according to DARE definition, or no research question)
16442	Santos, Simone M., Chor, Dora, Werneck, Guilherme Loureiro and Coutinho, Evandro Silva Freire	2007	[Association between contextual factors and self-rated health: a systematic review of multilevel studies]	Associacao entre fatores contextuais e auto-avaliacao de saude: uma revisao sistematica de estudos multinivel.	Language not English
16444	Lund, Crick, De Silva, Mary, Plagerson, Sophie, Cooper, Sara, Chisholm, Dan, Das, Jishnu, Knapp, Martin and Patel, Vikram	2011	Poverty and mental disorders: breaking the cycle in low-income and middle-income countries	Lancet (London, England)	Intervention/exposure not in scope (e.g. not macroeconomic, or is a mediator)
16449	Trieu, Kathy, Neal, Bruce, Hawkes, Corinna, Dunford, Elizabeth, Campbell, Norm, Rodriguez-Fernandez, Rodrigo, Legetic, Branka, McLaren, Lindsay, Barberio, Amanda and Webster, Jacqui	2015	Salt Reduction Initiatives around the World - A Systematic Review of Progress towards the Global Target	PloS one	Outcomes not health or wellbeing
16453	Dominguez-Berjon, Maria Felicitas, Rodriguez-Sanz, Maica, Mari-Dell'Olmo, Marc, Esnaola, Santiago, Prieto-Salceda, Maria Dolores, Duque, Ignacio, Rodrigo, Maria Pilar and Grupo de Determinantes Sociales de la Salud de la Sociedad Espanola de, Epidemiologia	2014	[Use of area-level socioeconomic indicators in epidemiological research: experience in Spain and advancement opportunities]	Uso de indicadores socioeconomicos del area de residencia en la investigacion epidemiologica: experiencia en Espana y oportunidades de avance.	Language not English
16578	Heaven, Ben, Brown, Laura J. E., White, Martin, Errington, Linda, Mathers, John C. and Moffatt, Suzanne	2013	Supporting Well-Being in Retirement through Meaningful Social Roles: Systematic Review of Intervention Studies	The Milbank Quarterly	Intervention/exposure not in scope (e.g. not macroeconomic, or is a mediator)
16642	Ojeda, Ernesto, Diaz-Cortes, Diana, Rosales, Dominique, Duarte-Rey, Carolina, Anaya, Juan-Manuel and Rojas-Villarraga, Adriana	2013	Prevalence and clinical features of multiple sclerosis in Latin America	Clinical neurology and neurosurgery	Intervention/exposure not in scope (e.g. not macroeconomic, or is a mediator)
16647	Freudenberg, Nicholas, Franzosa, Emily, Sohler, Nancy, Li, Rui, Devlin, Heather and Albu, Jeanine	2015	The State of Evaluation Research on Food Policies to Reduce Obesity and Diabetes Among Adults in the United States, 2000-2011	Preventing chronic disease	Outcomes not health or wellbeing
16658	Subramanian, S. V. and Kawachi, Ichiro	2004	Income inequality and health: what have we learned so far?	Epidemiologic reviews	Methods (Not Systematic Review according to DARE definition, or no research question)
16661	Elsabbagh, Mayada, Divan, Gauri, Koh, Yun-Joo, Kim, Young Shin, Kauchali, Shuaib, Marcin, Carlos, Montiel-Nava, Cecilia, Patel, Vikram, Paula, Cristiane S., Wang, Chongying, Yasamy, Mohammad Taghi and Fombonne, Eric	2012	Global prevalence of autism and other pervasive developmental disorders	Autism research : official journal of the International Society for Autism Research	Intervention/exposure not in scope (e.g. not macroeconomic, or is a mediator)
16676	Yan, T. L., Hu, Q. D., Zhang, Q., Li, Y. M. and Liang, T. B.	2013	National rates of helicobacter pylori recurrence are significantly and inversely correlated with human development index	Alimentary Pharmacology and Therapeutics	Methods (Not Systematic Review according to DARE definition, or no research question)
16677	Kaur, Maneet, Graham, Jay P. and Eisenberg, Joseph N. S.	2017	Livestock Ownership Among Rural Households and Child Morbidity and Mortality: An Analysis of Demographic Health Survey Data from 30 Sub-Saharan African Countries (2005-2015)	The American journal of tropical medicine and hygiene	methods (Not Systematic Review according to DARE definition, or no research question)
16694	Lorenzetti, Lara M. J., Leatherman, Sheila and Flax, Valerie L.	2017	Evaluating the effect of integrated microfinance and health interventions: an updated review of the evidence	Health policy and planning	Intervention/exposure not in scope (e.g. not macroeconomic, or is a mediator)
16736	Wang, Y., Cai, L., Wu, Y., Wilson, R. F., Weston, C., Fawole, O., Bleich, S. N., Cheskin, L. J., Showell, N. N., Lau, B. D., Chiu, D. T., Zhang, A. and Segal, J.	2015	What childhood obesity prevention programmes work? A systematic review and meta-analysis	Obesity Reviews	Intervention/exposure not in scope (e.g. not macroeconomic, or is a mediator)
16738	Gomaa, Noha, Glogauer, Michael, Tenenbaum, Howard, Siddiqi, Arjumand and Quinonez, Carlos	2016	Social-Biological Interactions in Oral Disease: A 'Cells to Society' View	PloS one	Intervention/exposure not in scope (e.g. not macroeconomic, or is a mediator)
16754	Martins, Christine Baccarat de Godoy	2013	[Accidents and violence in childhood and adolescence: risk and protective factors]	Acidentes e violencias na infancia e adolescencia: fatores de risco e de protecao.	Language not English
16766	Cruz, R. C. D. S., Moura, L. B. A. D. and Soares Neto, J. J.	2017	Conditional cash transfers and the creation of equal opportunities of health for children in low and middle-income countries: A literature review	International Journal for Equity in Health	Intervention/exposure not in scope (e.g. not macroeconomic, or is a mediator)
16784	Lagarde, M., Haines, A. and Palmer, N.	2007	Conditional cash transfers for improving uptake of health interventions in low- and middle-income countries: A systematic review	Journal of the American Medical Association	Intervention/exposure not in scope (e.g. not macroeconomic, or is a mediator)
16798	Ulikpan, A., Mirzoev, T., Jimenez, E., Malik, A. and Hill, P. S.	2014	Central Asian Post-Soviet health systems in transition: has different aid engagement produced different outcomes?	Global health action	Intervention/exposure not in scope (e.g. not macroeconomic, or is a mediator)
16841	Griffiths, Kalinda, Coleman, Clare, Lee, Vanessa and Madden, Richard	2016	How colonisation determines social justice and Indigenous health--a review of the literature	Journal of Population Research	Intervention/exposure not in scope (e.g. not macroeconomic, or is a mediator)
16843	Zuo, Hui, Shi, Zumin and Hussain, Akhtar	2014	Prevalence, trends and risk factors for the diabetes epidemic in China: a systematic review and meta-analysis	Diabetes research and clinical practice	Methods (Not Systematic Review according to DARE definition, or no research question)
16855	Manrique-Garcia, E., Sidorchuk, A., Hallqvist, J. and Moradi, T.	2011	Socioeconomic position and incidence of acute myocardial infarction: A meta-analysis	Journal of Epidemiology and Community Health	Intervention/exposure not in scope (e.g. not macroeconomic, or is a mediator)
16865	Hyseni, L., Atkinson, M., Bromley, H., Orton, L., Lloyd-Williams, F., McGill, R. and Capewell, S.	2017	The effects of policy actions to improve population dietary patterns and prevent diet-related non-communicable diseases: scoping review	European journal of clinical nutrition	Outcomes not health or wellbeing
16870	Wanden-Berghe, C., Cheikh Moussa, K. and Sanz-Valero, J.	2013	The social determinants of health of the child-adolescent immigration and its influence on the nutritional status	Annals of Nutrition and Metabolism	Intervention/exposure not in scope (e.g. not macroeconomic, or is a mediator)
16898	Ezejimofor, M. C., Chen, Y. F., Kandala, N. B., Ezejimofor, B. C., Ezeabasili, A. C., Stranges, S. and Uthman, O. A.	2016	Stroke survivors in low- and middle-income countries: A meta-analysis of prevalence and secular trends	Journal of the Neurological Sciences	Intervention/exposure not in scope (e.g. not macroeconomic, or is a mediator)
17019	Aaserud, M., Dahlgren, A. T., Kosters, J. P., Oxman, A. D., Ramsay, C. and Sturm, H.	2006	Pharmaceutical policies: effects of reference pricing, other pricing, and purchasing policies	Cochrane database of systematic reviews (Online)	Intervention/exposure not in scope (e.g. not macroeconomic, or is a mediator)

## Sheet: Reasons for exclusion at FT
Reason for Exclusion	Count - ID
Duplicate	6
Language not English	24
Methods (Not Systematic Review according to DARE definition, or no research question)	55
Not published in peer reviewed journal	18
Outcomes not health or wellbeing	59
Intervention/exposure not in scope (e.g. not macroeconomic, or is a mediator)	132
Modelling - macro variables added post systematic review	11
(empty)
Total Result	305
